# Supplementary material for: Beyond the Binding Site: In Vivo Identification of tbx2, smarca5 and wnt5b as Molecular Targets of CNBP during Embryonic Development
Source: PLoS One. 2013 May 7;8(5):e63234. doi: 10.1371/journal.pone.0063234 (PMC3646763; doi:10.1371/journal.pone.0063234)
Supplement: Table S1 — Clone Data and Analysis. (XLSX) [file pone.0063234.s003.xlsx]

## Sheet: Mus Musculus clone Analysis
Clone Name	Subsequence	Length (bp)	Number of clones	Chromosome	Localization	Gene	Closest genes	Distance (bp)	P-Value	PQS
4 02		302	2	17	Intronic	Arid1b	Tuba1b/c	9,000	2.25e-04	Q2
4 03		219	1	4	Intronic	Csmd2	Hmgb4	27,000	7.95e-04	Q2
4 04		211	2	5	Intergenic		snoRNA17	412,000	1.24e-05	Q2
4 05		561	1	5	Intergenic		Emid2	2,000	9.05e-05	Q2
4 11	b	756	3	12	Intronic	Dock4	Zfp277	56,000	1.38e-07	Q3
	a			14	Intergenic		Pcdh17	200,000		Q3
4 14		406	1	15	Intronic	Fam134b	Zfp622	63,000	1.23e-07	Q3
4 18		184	2	9	Intronic	Stag1			5.48e-06	Q2
4 23		423	1	7	Intronic	V1R903			1.95e-04	Q2
4 25		344	5	15	Intergenic		Eif3h	145,000	9.93e-06	Q2
4 27	b	569	2	2	Intronic	Pla2g4e	EH domain-containing protein 4	65,000	1.53e-05	ND
	a			5	Exonic	Gak				Q3
4 28	a	823	2	7	Intergenic		Oocyte specific homeobox 3	428,000	8.82e-08	Q2
							U6	53,000
	b			14	Intronic	Gcap14				Q3
	c			12	Promoter	Tc2n	Tc2n	600		Q2
4 30	a	559	1	7	Intronic	Obox3	U6	20,000	5.48e-06	Q2
						Vmn1r90
	b			4	Intronic	Asph				Q2
4 34		212	9	6	Intergenic		U6	100,000	1.40e-06	Q2
4 37		465	9	16	Intergenic		7sk RNA	50,000	1.04e-06	Q3
4 38	a	460	2	12	Intergenic		Gm10165	13,000	5.33e-07	Q2
							snoRNA33	100,000
	b			X	Intergenic		Slxl1	20,000		Q2
4 39		249	1	5	Intergenic		Mepe	10,000		Q2
							miRNA	20,000
							Ibsp	3,000
4 40		176	1	6	Intronic	Alms1	Nat8	10,000	9.80e-05	Q2
						Cml3
4 48		441	1	15	Intronic	Tmem117	snoRNA17	40,000	4.78e-06	Q3
4 56	a	499	1	14	Intergenic		Shisa2	5,600	5.28e-04	Q2
							Atp8a2	15,000
	b			4	Exonic	CO802958/BY674540	Tlr4	63,000		ND
							Ier3	38,000
4 59		483	2	11	Intergenic		1700106J16Rik	2,200	6.36e-09	Q2
							mtRpS23	85,000
							Cuedc1	102,000
							Musashi2s	42,500
4 66	a	810	8	15	Intergenic		Iap	50,000	3.25e-07	Q3
	b			2	Intronic	Hipk3	miRNA1902	16,000		Q2
4 67	a	650	1	Multiple sites					1.95e-04	ND
	b			12	Intronic	Gapdh	Trib2	100,000		Q2
	c			Multiple sites						Q2
4 76	a	1.076	1	3	Intergenic		Gm16508	18,000	2.48e-08	Q3
	b			12	Exonic	Serpine1a				Q2
	c			14	Intergenic		Rnu6	2,000		Q2
5 02	a	441	1	4	Promoter		Tekt2	300	8.76e-06	Q2
							Adprhl2	4,300
							Col8a2	11,000
							Eif2c3	5,000
	b			2	Intergenic		Phgdh	35,000		Q3
							Myo3a	120,000
5 04		327	3	8	Intergenic		U6	110,000		Q2
5 05		199	1	11	Intronic	Acyp2	Rpl7l1	71,000		Q2
							Rbm8a	65,000
5 10		237	1	14	Intergenic		Nima/Lrr3	168,000/184,000		Q2
5 17		379	2	5	Intronic	Ept1	Gm1060	20,000	2.84e-05	Q2
5 18		408	3	10	Intergenic		Cpm	100,000	1.15e-04	Q2
							Cpsf6	120,000
							ENSMUST00000065120	50,000
5 19		301	1	10	Intergenic		Nav3	11,500	6.32e-07	Q3
5 21		244	2	4	Intronic	KRAB box protein	Cdv3	4,000	6.45e-05	Q2
						1700029I01Rik	Smarca5	4,500
							Rplp1	9,600
5 28		583	1	13	Intergenic		U11/U12	48,000	3.70e-06	Q3
							Bmp6	71,000
5 30		274	2	15	Intronic	Acr	Rabl2	10,500	3.39e-04	Q2
							Shank3	11,500
5 35	a	365	4	5	Intergenic		Retroviral integrase	33,500	1.38e-05	Q2
	b			X	Intergenic		Germ cell-less protein-like 1	47,000		Q2
							Larp4	17,000
5 38	a	555	1	5	Intronic	Sel1l3			1.68e-04	ND
	b			Multiple sites						Q2
5 50	a	445	2	16	Intronic	Cldn1			1.90e-08	Q2
	b			11	Intronic	Spns3	E2g1	105,000		Q2
							Spns2	11,000
							Mybbp1a (P160)	49,500
5 58		238	1	2	Exonic	ENSMUST00000099683	LincRNA		6.70e-04	ND
5 67		333	1	17	Intergenic		13 days embryo head cDNA	27,000	4.27e-06	Q3
5 72	a	516	1	3	Intergenic		U6	63,000	4.27e-06	ND
	b			3	Intergenic		U2	274,000		Q2
5 73		324	1	3	Intronic	Col24a1			9.80e-05	Q2
5 75	a	407	1	4	Intergenic		H3f3a	1,900	2.33e-05	Q2
							ENSMUST00000146041	3,000
	b			13	Intronic	Adcy2				ND
6 01		396	1	15	Intergenic		Mus musculus adult male testis cDNA	6,500	3.26e-06	Q3
							LincRNA	10,000
6 13		431	1	3	Intergenic		Gm15399	120,000	6.95e-06	Q2
6 19		266	2	1	Intergenic		Rps6ka1	80,000		ND
6 25	a	394	1	15	Intergenic		Slc38a2	8,000	2.56e-05	Q3
	b			7	Promoter	Tmem135	Fzd4	10,500		Q2
							Gm10911	3,500
6 28		156	1	5	Intergenic		LincRNA	49,000	3.26e-06	Q3
							Slc4a4	127,000
6 38		372	1	13	Intronic	Ofcc1			1.34e-04	Q2
6 52		177	1	8	Intergenic		U6	68,000	1.34e-04	ND
6 65		289	1	11	Intergenic		Nsg2	4,500	4.64e-07	Q3
							4930524B15rik	16,000
6 69	a	587	1	6	Exonic	Erc1	Wnt5b	26,300	1.34e-04	Q2
	b			9	Exonic	Cntnap1				Q2
6 73		349	1	13	Intergenic		Tmem167	177,000		Q2
							Xrcc4	204,000
6 74		192	2	1	Intronic	Thsd7b	Rpl31	81,500	1.68e-04	Q2
							Nup54	77,000
6 75		642	2	17	Intergenic		U6	500,000	2.19e-06	Q3
6 76		399	1	1	Intronic	Dnm3	miRNA199a	105000	1.07e-04	ND
7 02		629	20	14	Intergenic		Flnb	10,200	1.19e-06	Q2
							Ankyrin repeat containing protein	16,000
							Slbp	5,500
7 08		233	1	14	Intronic	Gpc5			1.34e-04	Q2
7 24		260	2	11	Intronic	A730011L01Rik	Rnf213	4,500	1.68e-04	Q2
							BC075659	700
7 28		305	1	4	Intronic	Fkbp15	Slc31a1	5,700	4.64e-07	Q2
							Cdc26	30,000
7 29	a	682	1	3	Intergenic		LincRNA	58,000	1.10e-05	Q2
							Pcdh10	155,000
	b			13	Intronic	Ofcc1				Q2
7 46	a	512	1	4	Intronic	Osbpl9	Nrd	31,000	1.53e-05	Q2
							miRNA761	74,000
							7sk RNA	68,000
	b			5	Intergenic		Npffr2	16,000		Q2
							Vitamin D-binding protein	54,000
7 50		325	5	17	Intergenic		Clip4	3,400	4.64e-07	Q3
							C2orf71	13,400
7 62		487	2	4	Intergenic		Gm13298	8,000	1.24e-05	Q3
7 65		201	1	14	Intergenic		AI466991	7,500	1.95e-04	Q2
7 72		145	1	6	Intronic	Arntl2	Stk38l	39,000	6.64e-05	Q2
7 74		579	2	7	Intergenic		Tmem135	85,000	1.82e-07	Q3
8 01		348	1	4	Intronic	Vps13d			1.21e-08	Q3
8 02		186	1	4	Intergenic		Rps18-ps2	5,700	3.70e-06	Q3
8 05	a	1,060	2	14	Intronic	Mipep			7.65e-05	ND
	b			9	Exonic	Linc RNA				Q2
	c			2	Intergenic		Dennd1a	5,500		Q2
8 20	a	512	1	Multiple sites					5.48e-06	ND
	b			11	Intronic	Bcas3	Tbx2	22,000		Q2
8 21		557	1	X	Intronic	C230004F18Rik			2.58e-07	Q3
8 25		266	1	1	Intronic	Vwa3b	5s RNA	30,000	3.86e-04	Q3
8 27		656	1	7	Intergenic		Olfr656	4,900	2.10e-05	Q3
8 34	a	429	1	14	Intergenic		Slitrk5	56,000	2.41e-04	Q2
							AK045106	4,900
	b			11	Exonic	Slfn9				Q2
8 36		186	1	3	Intergenic		Plrg1	24,500	4.64e-07	Q3
8 37	a	949	1	6	Intergenic		A2m	32,000	7.55e-07	Q2
							Iqsec3	131,500
	b			5	Exonic	Bcl7a	U1	1,700		Q2
	c			5	Intergenic		Il31	7,500		ND
							Lrrc43	16,500
							Mlxip	13,500
8 39		258	1	4	Intergenic		hnRNPC1/C2	4,200	4.27e-06	Q3
							FoxE1	66,000
8 47	a	367	1	4	Intronic	Obp3	Mup-ps21	39,000	1.89e-05	Q2
						Mup20
	b			12	Intergenic					ND
8 50		438	1	Multiple sites					5.48e-06	Q2
8 51	a	328	1	X	Intronic	Opsin 1	Tktl1	3,000	1.86e-06	Q2
							Flna	12,000
	b			X	Exonic	Nlgn4	Mid1	10,000		ND
8 58	a	560	1	X	Intergenic		Pls3	5,500	2.84e-05	Q2
	b			11	Intergenic		Snora17	53,000		ND
8 67		459	1	3	Intergenic		7sk RNA	50,000	1.19e-06	Q2
8 69	a	420	1	7	Intronic	Inpp5a			1.38e-05	Q2
	b			7	Intronic	Wdr93	Pex11a	11,200		ND
							Mesp	37,000
							Plin1	21,200
8 71		306	1	8	Intergenic		5S	67,000	9.05e-05	Q2
8 72	a	902	1	10	Intergenic		miR135a	250,000	5.96e-04	Q2
	b			13	Intergenic		InhbA	3,000		Q2
8 76		108	1	5	Intronic	Tyw1			1.53e-05	Q2

## Sheet: Danio rerio clone Analysis
Clone Name	Subsequence	Length (bp)	Number of clones	Chromosome	Localization Type	Gene	Closer genes	Distance to the clone (bp)	P-Value	PQS
1 07	a	977	6	22	Intronic	ncf4			9.93e-06	ND
						pvalv7
	b			3	Intronic	ENSDART00000128121	zgc:110249	6,000		Q2
	c			17	Intergenic		col10A1	17,000		Q2
							arm	15,000
							marcks	26,000
							fhl5	41,000
	d			Multiple sites						ND
	e			5	Intronic	srfs12				Q3
						mast4
1 09	a	375	13	13	Intergenic		osr1	60,000	6.45e-05	Q2
							rdh14a	80,000
	b			24	Intergenic		dpp6	15,000		Q2
							sterile alfa motif	50,000
1 15	a	548	2	2	Intronic	ftr34	ftr65	14,000	1.68e-04	Q2
	b			5	Intergenic		ntrk2b	12,000		Q2
							gna14	9,500
1 66		345	41	21	Intronic	pgap2	zgc:55870	6,500	2.10e-04	Q2
1 67		139	7	9	Intergenic		ino80d	14,000		Q2
							gpr1	13,000
2 22		133	1	2	Intronic	rnu2	pde4b	300	3.44e-05	Q2
2 57		165	1	12	Intronic	shisa Homolog 8				ND
3 02	a	469	1	Zv9_NA337	Intronic	unc13b			1.06e-04	Q2
	b			10	Exonic	zdhhc	smgg	15,000		Q2
							phldb	38,000
3 04		255	1	Zv8_scaffold3087	Intergenic		zbtb	103,000		ND
							rn5s	95,000
3 05	a	337	1	8	Intronic	cdk11b	slc35e2b	9,000	2.25e-04	Q2
	b			3	Intergenic		zgc:85716	6,000		Q2
							zgc:172191	22,000
							zgc:172238	44,000
3 14		486	2	4	Intronic	iqsec3			1.24e-05	Q2

## Sheet: Mus musculus clone statistics
Nucleotide sequence statistics
Clone Information
Clone Name	4 02	4 03	4 04	4 05	4 11	4 14	4 18	4 23	4 25	4 27	4 28	4 30	4 34	4 37	4 38	4 39	4 40	4 48	4 56	4 59	4 66	4 67	4 76	5 02	5 04	5 05	5 10	5 17	5 18	5 19	5 21	5 28	5 30	5 35	5 38	5 50	5 58	5 67	5 72	5 73	5 75	6 01	6 13	6 19	6 25	6 28	6 38	6 52	6 65
Length	302	219	211	561	756	406	187	243	344	569	823	559	212	465	460	249	176	441	499	483	810	650	1075	441	327	199	237	379	408	301	244	583	274	365	555	445	238	333	516	324	407	396	431	266	394	158	372	177	286
Counts of nucleotides
Clone Name	4 02	4 03	4 04	4 05	4 11	4 14	4 18	4 23	4 25	4 27	4 28	4 30	4 34	4 37	4 38	4 39	4 40	4 48	4 56	4 59	4 66	4 67	4 76	5 02	5 04	5 05	5 10	5 17	5 18	5 19	5 21	5 28	5 30	5 35	5 38	5 50	5 58	5 67	5 72	5 73	5 75	6 01	6 13	6 19	6 25	6 28	6 38	6 52	6 65
Adenine (A)	74	56	49	123	197	72	46	69	69	112	243	135	40	97	154	65	40	89	172	125	228	213	229	107	81	29	68	97	100	80	67	128	61	66	195	102	47	97	161	112	124	74	74	54	109	28	99	53	100
Cytosine (C)	50	51	52	161	178	132	33	61	67	157	146	156	79	133	89	53	47	134	103	77	210	152	327	129	64	15	54	87	88	91	61	175	63	79	100	119	50	114	100	56	75	124	135	41	62	54	102	42	47
Guanine (G)	93	52	33	151	160	87	56	59	99	106	185	99	20	74	128	62	36	73	93	150	154	113	171	79	72	60	46	104	85	39	59	112	58	69	126	104	32	33	150	64	121	54	48	55	103	15	64	42	80
Thymine (T)	85	60	77	126	221	115	52	54	109	194	249	169	73	161	89	69	53	145	131	131	218	172	348	126	110	95	69	91	135	91	57	168	92	151	134	120	109	89	105	92	87	144	174	116	120	61	107	40	59
C + G	143	103	85	312	338	219	89	120	166	263	331	255	99	207	217	115	83	207	196	227	364	265	498	208	136	75	100	191	173	130	120	287	121	148	226	223	82	147	250	120	196	178	183	96	165	69	166	84	127
A + T	159	116	126	249	418	187	98	123	178	306	492	304	113	258	243	134	93	234	303	256	446	385	577	233	191	124	137	188	235	171	124	296	153	217	329	222	156	186	266	204	211	218	248	170	229	89	206	93	159
Frequencies of nucleotides
Clone Name	4 02	4 03	4 04	4 05	4 11	4 14	4 18	4 23	4 25	4 27	4 28	4 30	4 34	4 37	4 38	4 39	4 40	4 48	4 56	4 59	4 66	4 67	4 76	5 02	5 04	5 05	5 10	5 17	5 18	5 19	5 21	5 28	5 30	5 35	5 38	5 50	5 58	5 67	5 72	5 73	5 75	6 01	6 13	6 19	6 25	6 28	6 38	6 52	6 65
Adenine (A)	0.245	0.256	0.232	0.219	0.261	0.177	0.246	0.284	0.201	0.197	0.295	0.242	0.189	0.209	0.335	0.261	0.227	0.202	0.345	0.259	0.281	0.328	0.213	0.243	0.248	0.146	0.287	0.256	0.245	0.266	0.275	0.22	0.223	0.181	0.351	0.229	0.197	0.291	0.312	0.346	0.305	0.187	0.172	0.203	0.277	0.177	0.266	0.299	0.35
Cytosine (C)	0.166	0.233	0.246	0.287	0.235	0.325	0.176	0.251	0.195	0.276	0.177	0.279	0.373	0.286	0.193	0.213	0.267	0.304	0.206	0.159	0.259	0.234	0.304	0.293	0.196	0.075	0.228	0.23	0.216	0.302	0.25	0.3	0.23	0.216	0.18	0.267	0.21	0.342	0.194	0.173	0.184	0.313	0.313	0.154	0.157	0.342	0.274	0.237	0.164
Guanine (G)	0.308	0.237	0.156	0.269	0.212	0.214	0.299	0.243	0.288	0.186	0.225	0.177	0.094	0.159	0.278	0.249	0.205	0.166	0.186	0.311	0.19	0.174	0.159	0.179	0.22	0.302	0.194	0.274	0.208	0.13	0.242	0.192	0.212	0.189	0.227	0.234	0.134	0.099	0.291	0.198	0.297	0.136	0.111	0.207	0.261	0.095	0.172	0.237	0.28
Thymine (T)	0.281	0.274	0.365	0.225	0.292	0.283	0.278	0.222	0.317	0.341	0.303	0.302	0.344	0.346	0.193	0.277	0.301	0.329	0.263	0.271	0.269	0.265	0.324	0.286	0.336	0.477	0.291	0.24	0.331	0.302	0.234	0.288	0.336	0.414	0.241	0.27	0.458	0.267	0.203	0.284	0.214	0.364	0.404	0.436	0.305	0.386	0.288	0.226	0.206
C + G	0.474	0.47	0.403	0.556	0.447	0.539	0.476	0.494	0.483	0.462	0.402	0.456	0.467	0.445	0.472	0.462	0.472	0.469	0.393	0.47	0.449	0.408	0.463	0.472	0.416	0.377	0.422	0.504	0.424	0.432	0.492	0.492	0.442	0.405	0.407	0.501	0.345	0.441	0.484	0.37	0.482	0.449	0.425	0.361	0.419	0.437	0.446	0.475	0.444
A + T	0.526	0.53	0.597	0.444	0.553	0.461	0.524	0.506	0.517	0.538	0.598	0.544	0.533	0.555	0.528	0.538	0.528	0.531	0.607	0.53	0.551	0.592	0.537	0.528	0.584	0.623	0.578	0.496	0.576	0.568	0.508	0.508	0.558	0.595	0.593	0.499	0.655	0.559	0.516	0.63	0.518	0.551	0.575	0.639	0.581	0.563	0.554	0.525	0.556
[truncated: 39 more columns]

## Sheet: Danio rerio clone statistics
Nucleotide sequence statistics
Clone Information
Clone Name	1 07	1 09	1 15	1 66	1 67	2 22	2 57	3 02	3 04	3 05	3 14	Total lenght (bp)	Prom	Std dev
Length	977	375	548	345	139	133	165	469	255	337	486	4229	384.455	242.407
Counts of nucleotides
Clone Name	1 07	1 09	1 15	1 66	1 67	2 22	2 57	3 02	3 04	3 05	3 14
Adenine (A)	300	104	181	110	46	33	39	96	97	86	152
Cytosine (C)	174	86	160	59	35	36	39	114	47	77	87
Guanine (G)	233	82	66	62	31	31	28	127	47	72	121
Thymine (T)	270	103	141	114	27	33	59	132	64	102	126
C + G	407	168	226	121	66	67	67	241	94	149	208
A + T	570	207	322	224	73	66	98	228	161	188	278
Frequencies of nucleotides
Clone Name	1 07	1 09	1 15	1 66	1 67	2 22	2 57	3 02	3 04	3 05	3 14	Prom	Std dev
Adenine (A)	0.307	0.277	0.33	0.319	0.331	0.248	0.236	0.205	0.38	0.255	0.313	0.291	0.0513108	Adenine (A)
Cytosine (C)	0.178	0.229	0.292	0.171	0.252	0.271	0.236	0.243	0.184	0.228	0.179	0.223909	0.0408814	Cytosine (C)
Guanine (G)	0.238	0.219	0.12	0.18	0.223	0.233	0.17	0.271	0.184	0.214	0.249	0.209182	0.0425319	Guanine (G)
Thymine (T)	0.276	0.275	0.257	0.33	0.194	0.248	0.358	0.281	0.251	0.303	0.259	0.275636	0.043791	Thymine (T)
C + G	0.417	0.448	0.412	0.351	0.475	0.504	0.406	0.514	0.369	0.442	0.428	0.433273	0.0509335	C + G
A + T	0.583	0.552	0.588	0.649	0.525	0.496	0.594	0.486	0.631	0.558	0.572	0.566727	0.0509335	A + T

## Sheet: Clone Sequences
Danio rerio Clones
>1 07	AATTTCTGTGGATGGACAAGTATTGTGAACAACTTCGCTGAAAACATGGAGGAACACTTTAACATGTCAAGATGTACATAATGTGTGTGTGCTGGCGCTAACCGGAGCAATCCTGCACTTCACGTGCACACGCGTCAAGCAACTGAAGCAGAGCTTGAAATTGATGTATTAAACCCCACTTTGTAAGCTAGAACCTGCAAGTAAAGTAGCGGAGCGGTTAAGGAGTCTGACTACATGGCGGGGGTAGAGGGTTCGAATCCAGGCTGATACAACTATTTTGAAATGCTTTAATACCAGTTGGTAATGCTTTGTTCTTGTATCGTTTTGTTTCAACATTGGTCTGACAACGGAATAAACGTTTTATGCATAAATATGTCTCGCTTTGGTCTTAAAACAGGA…
>1 09	AATTTATTAATCAGGCCTGCCTGCAGAGGCAGCGGTGTGGAGAGAGAACTATGGCGTAGCGCGACGGGAAGATGAAAGCTTGTATATGATATGGGGGCCACTGTAAGCCAATCTGGCCAGTATTATGAGATCAGGTTTCTGCACTCTCTGTCTCTCTCTTTTAATGAACAGGTTCATTTTGCTCAGTGCTCATCAAATGCCTCTTTGCTTTTAAAAGCAAACTTTGTGTCAGAGCATATTATGATCCAAATTGGTACTAATGGGCCCAAAGTGTGCCAAGAAAATATCCCCCACACCATTACACCACCACCAGCAGCCTGAACCGTTGATACAAGGCCGAATGAATCCATGCTTTCATCTTGTTGACGCCAAATT
>1 15	AATTCTAGCAACTACTTGGTACACCTTAGGAACTACCTAGCGACATCTTAGCATCCACCTAGCAATGCCTTAGCAACCACCTTGCAACAACTTGGCAACCATCTAGCAATGCCTTTGCAACCGCCTAGCAACCACTCACAACACCCTAGCAACCACCTAAGCGACTGCCTAGTTATGCCTTAGCAACGGCCAAGCAACCACTCAGAACACCCTAGCAACCACCTAGCAACACCTTAGCAACCACATAGCAATGCCTTAATAAGCACCTAGCAACACCATATCAACTACCTAGCAACCAATTACAACTTTATGAAATGACATAATACACAAAACACAACCTTCTTTGATTAACCTTTATATTATAAATTCATAAAACATAAGATCTCACCTGTGCGTCCG…
>1 66	AATTAATACTGCAGTATACTTTAGTTTTTACTACAGTAAACTGGTGAGTTATAGTATAATATTTTCTCTAGTTAGTTGGAGGAAACGACAGCACTGGGTAGTTTATTTATATTACCATAGAAAAGGCTTGCCACGATAGACGGTGTTGACGGTGATAACGGTTTTAAGACGCAACACCGGTGACATCACTCTTCCATCGTGACACCTATGGGTGGGTCGCGGGTAGATCAATGGCCATAAATACGCATCGCATACTCTCATTCTAAATATCACGCTACCATCATCTCACAATGATTAATAATAAATATCTTATTTTTTTATTAAGAATAAGATTTTTATAAAATT
>1 67	AATTGTGTTATCAGACCAATCACAGCAGACTGGGTCATTAGACCAATCACAGCAGACTGGGTCATCGGACCAATCACAGCAGACTGGGTCATCGGACCAATCACAGCAGACTGGGTTATCGGACCAATCAAAGCAAATT
>2 22	AATTTCATGCAATCTAGTTCTGCTGTTCACCGCTTAATGAGTGCACCGTTCCCGGAGGTACTGCAATACCAGGTCGATGCGTGGAGTGGGTGGAGCAAGCCCCTAACCCATCTCCCAGCTGCAAAAATCAATT
>2 57	AATTCTAGCTTTGCTATTGCCAGAAAAGATTTTGTTATCATGCATATCTCTCTGTAAGCCAACACTGGTCTCACTATGAACCTGCTCGGTTCTTCTCACAATAGAGTTAAATGACACTTCTCTGACTGCTGTTCTGTCTGCTGGTCTGTCCACAGGCTTATAATT
>3 02	AATTTGATGAACGCGATCATGAGTGTTGAATCTGAAGGGAGTCGATCCTTGCGCAGTCCTGCGGGTGTTATGTGTGTGTGTCTGTCTGTGTGTGTGTCCAACTGTGTCAGGCCTGTGCACAGACCCTTACAGGGGCAGGTGCTGCAACACGATCGCAAAGTGAAGTGCAAGTGCCTCCTGAGAGAGGCACCTAAGCCAATGAGGGCAGACGGGCAGTGGCTCTAGCCACCGGGCCACGCCCCTGTGCACGGCCCTGGTCTGTGTGCACGCACGCACAATTTTCTTTTTTTTACTGCATGACAGAATCAGCTGCCTGACACTCATGCTAAGTTCCATGTGTTGTTCCTGTTCTTCGTGGCGGCCATGTTCTTCATCAGTATCCTGTCACTCTTCAGTTAC…
>3 04	AATTTAACTGTCCAATCCGATTAGTGTAGATTTAACTGACCAATCAGAGCAAGGCAGTGTCATCTTAGTCAGAGCAAAATATGTTCAACTGACCTATCAGAGCGGAGTAATATCAACAGACCAATCAGAGCAAAGTTTAACTGAAAAATCAGAGCAGAAAAATCAGCAATCAGAGCAAAGTAATGTCTATTGTTCAATCAGAGCAGAATATGTTCAACTGACCTATCAGAGCTAAGTAATGTCTATCGGTCAATT
>3 05	AATTACAGCAGAGAGAGCCAACTGACCAATCACAGCAGATTTGGCCAACTGACCAATCACTACAGGCTGGGCCAACTGACCAATCACAGCAGATTTGGCCAACTGACCAATCACAAGACTGGGCCAACTGACCAATCACAATTGACTGTGTTTGTTGTGGGGCTGTTTCGGTTGCTGTTGATAAGCTAATGTGTGTGTGTGGTGCATTTATTTGCATCTAAACTCTCTGTATGTGTTGTATTTTGGACCTCTGTATTTAAATGTGCTCTCTCTCCATAGACTGTAAAAGTCTCTCTCGCAGCATGTTTCCATCAGCCGTTTCGCTTGAATACGAATT
>3 14	AATTATAACTTATCTTTGCGCTCAGACAAAACACATTACCTGGAGAACAAGTAATAGATTCCAATGACCAAAGTCGGGGAATATGTCAATAGATATAGACAAAGAGATGAATGAAATATCACGTTTAATAAATATAGTGAGATTAGATCCAGCAGGAGATGCTTAATGAGCAGTCCGATGAGCAGAGCTCTCATTAGGGTATTTAGGATGCAGCGCTTGCCCGAGAGTGGTTGTGTGGGCGTTTTTGGCGTTTTGGTGTGGAGGGAGAGCTGTTCAGAAACGCTGGGTGAAACGGTAGTGTGGACGCGGATCGTTTTCATTCTAAAACGCTGTTTTAAAACTAAAACGCACTAGTGTAATCGGGGCCTGAGGCACCCCTATGAACTGTTTGAACCACAA…
Mus musculus Clones
>4 02	AATTGTGTGTTTTCTTGCTTTATATATTTTTCTCTGGAATAGTTAGTTCTTCAGTGGAAAGCCAATCAGAACAGCGTGTGCAGTTGAGCCCAGCCATGAAAGGCCAGGACATGTGACTCTGAGTGTGGCCCACTAGATTCTTGTGCTGTAGGCCAGGGAGGATGCTGGCCCACAGAACCCAAGGAGCATCTTGGGAAGGAGGTTGTTAATAGTGCTGGGTGTGGTGTGTAAGAGGGATTAGGGAGTGAGAGTCAGTCCTCAAGGCCCTGGGGAAAACTGGGTGATTTGAAAGTTTCATAATT
>4 03	AATTCTGCGGCTTCTTTCGGAAGGAATGATGGGGCGTGTTTAAATAAAGCCCATGGGTGGGCGTTCCTACTTAGCTATGCACGAGCTCTTTGTGACTTCAACCGGTGCCTGTAACTTGGGGAACCAGCCAAGTTCACTCAATCCACAGCCCCCAAAATACAAACCTTTCAAAAGGATTTGAACGTTGACAGTAGACTTGCTTGCATTCCGGTGGTAATT
>4 04	AATTTCCATCTAATCTTGATGTTAACTCTGTTTAAATAGTTCAAGTCTTCTTTCAGCTGTCATGTCCTTGAGATTTCCTAACTGTAGCTTACCCTGCATAGTCAGCACTCTCACTGCACACCTTCCCACTGGCTCTTACCGCTTTTCTGACACCACTTAATAGACGGTCCCTGAGTTTTGGTACTGAAGTTGTGTTATAGGAATACTAATT
>4 05	AATTTCGCCTGCCTGTTCTGGAACGATGGCTATAGGCCTGTTCCCAGACCCGATAGGTGAGTGTTTCTACTCTACCCGCACGGTCCTGGACCCAGCTGGCCCAGGATCACTCAGTGCTGGGAGACTGAGGACGGATGAGTTTGGAGCTGAACATTGACAGGGAGCAGGAAGCTCAGGAATGTTCTGGATGGAGAATGGAACACTGCTTTGTTCCTTGCTCAGAGCAAGAGATAAGGAAACCTATGTTTTTCCTCCCCTCCTCAAGTTTCCTCGAGCCCCTGCATGTGTATGCGCATGCGCATGCGCACGCTGTGAAGCTCAAGGGTGCTCCAGCAAGGGGGTTCGGGAGAGAGGCCCAGCCTTATGGCCTGAACACAGCATCGTGGCTGCTTTTTCCAC…
>4 11	AATTTTTAGGGTCACTTATATATACTATCATATAATCTGCAAAACTAACCAGTACCCCCAGAACTCGTGTCTCTAGCTGCATATGTAGCAGAAGATGGCCTAGTCGGCCATCATTGAGAAGAGAGGCCCCTTGGTCTTGCAAACTTTATATGCCCCAGTACAGAGGAACCCCAGGGCCAAGAAGTGGGAGTGGGTGGATAGGGGAGCACAGGGGTGGGAGGGTATAAGGAACTTTCGGGATAGCATTTGAAATGTAAATAAAGAAAATATCTAATAAAATTGTGCCCCCTAGACTCTTGTATTCCCCCACCCCCACCCTGTGCCCAGTCCTTGGCACTGTTCAGGGAGGTTAAGAGACCTTCTGGAGGTAAAGCTTTGCTGGACGAAGTAGGCCACTGG…
>4 14	AATTTTCTTTATTTATATTTCAAATGTTTTCCCCTTTCTAGGTCTCCCCTTTGGAACCTCCACTATCCCATCCTTCCACCCTGTCATTCCCCTACAATGGGGCATCGAACACCCTCAGGCCCAAGGGCCTTTCCTCCCACTGATGTCCAACAAGGCCATCCTCTGCCATATATGTGGCTAGCACCATGGGTCCCTCCATGTGTATTCTCTGGTTGGTGGACCAGTCCCTGGGAGCTGGGGGGGGGGGGTCTGGCCTGTTGACACTGTTGCTCCCACCATGGGGCTGCAAACCCCCTCAGCTCCTTTGGTCTCTTCTCCAACTCCTCCATTGGGCACCCCTTCACTCAGTCCAGTGTTGGCTGCGAGCTGACTACTAAGTGCTGCACTGCAACAAGGCCT…
>4 18	AATTTCATGAGTGGAGGCATACTGTTGTGTTTTATAAAGAGAAGGAAAATGTTTGGTGGATGTGCAGTCAAGTGTGGGGGAGTCTCGGTGGGCCCATGCTGAGACATCCCTTCCCCCTGAGGGACCAGCCACATGATGGTATAGTAAACAATAGTTTGCAGGGCTGTGTTGGCGCACACCTTTAATT
>4 23	AATTCGTTTTTTAGCTGGCCTCTTTTATAGAGTTCGCCCTAGGCCATTTGACAGTTACTGTCACACAGTACTGCAGCATCCAGAGACGGGCAACTTTCCTCATATACAGACCAACCTAAGACACAGGACCCGGTGGCGATAGGGTTACCCTATGACAGGAAAGGCTGTGACATTGGAGGAATGACCTAAGACAGGAGCCACAGCAGATGGACATGACTGCAGAGGCCTAGACCAGCCTCAATT
>4 25	AATTTGTTTTACTGGAGGGATTTATAGTTGTATGGGAGCCCATGGGAGGCCTGGTTTCCATACGGCGTTTCTTTGGGGGAAGTTAAGTGGCTTGTGCTGGAAAGGCCCTCAAGTTGACTCTCCCTGCTCTTCAGCCTGCCCGATTTTCTAAGAGGCATCAACAAAATCCCTTGCCCTTTGACCTTAGGCTGAGTATGGTCAAGAGGGGCAGGAGAAGAGAAGAGGGCACAGCCACTGTATTTTATTGCTTGCCAGCTTTTCTGTGAGGCTATGGTTTGTTCCTGTTTTTGCTTCTCTACAGAGTGGTGTGCGTGGTTAAGCAGAGAGAGCTTTCTGGCTGAATT
>4 27	AATTTTTTTTAAGTTGTAACCAACAAAGGACAACAACCTGATTGGTGCCCTTCAAGGGTCACTAAGAAGGGGCAGCTCTTTTATACCCCTCTGCTGGTGACCTTGTCCTCTGGGTCCCTCCTTCCCTGCCGGTCCCTGTTGAGCCTGTGCCCCTTTTTTCCTTGCACAGTTCCTCCCCACTCTCAGCACTCAGCCTCTGTTCCTCTTGCATTTTCTCATTCAGTCTTTACCCTGTTTCTTACACCTTTCTCTCATCTCTTTCCCCCACAGGCACTGGGCTGTATCTTATACCTGCTGTGTTTCCGGCAGCATCCTTTTGAGGATGGAGCAAAACTTCGGATAGTCAATGGGAAGTATTCCATTCCTGTGAATGACACTCGTTACACAGTCTTCCATGAC…
>4 28	AATTTGGAATCACCATTTGTTAAACAAAAGAAACAAGAGTAATGACATTTATTTATTTATTTATTTATTTATTTATTTATTTATTTAGGAATGGCTTTTAAATGCTTGTTGCTTTGCTGAAAACTGGTAAAGCTGACTAAGCGTGCAGCACTGTGGTCACTGTGCAGTTCGGATGTTTCCGTACAGAGTGTTCTGTACTTGATGAGTTTCTTTCAACATTTTACAGAAAGACATATTGGTGTAAGGAGGCTGCTTGGGTGGGGGAAAAACTGTAGTGGGATTCTTGTCACCCAAAGTACCTATTTTTGTTAAGAAAGTATCCCTGCTGGGAAGTCTAAGCAGAAGGCTCTCCTCCTTACATTTAGGGTGTAGCAGAGCTTAAACTACTCTCTTAAATTT…
>4 30	AATTTTCTTCCTTTTCCCTTTATTTATATATTTATTTACACTCCAGCTTTATTCCCCCCAGCCACCATCCACCCTCTGACTGTTTCACATCCCATAGCTCCTCCCCACCCCACAGTCTCCACAATGATGTCCCCACCACTCACCCTGGATCCATCCAGACCTCTAAACTCCCTGGGACCTCCAGTCTCTTGAGGATTATGTTCACCTTCTCTGAACCTAGACTCAGCAGTAACCTCTGCTGCATATGTGTTGGGAGCTTCATATAAGCTGGTGTAACCTGCCTGATTGGTGGTCCAGTGCTTGAGAGATCTTGGAGGTCCAGGTTAATTCATTGTTGCTATATAGTTGTCATTTTACTGAATGCTTAAAAAGTCAAATATCTGTCTGCTACCTAGGACA…
>4 34	AATTCCTCTCACACATTTTCTTTTGCTGTTGATTTTTTTCCCTATTTTTTTTATATTTATTTAAACCCCTTTCCCTGTTTCTCCTCCACGAACCTCCTATCCCACCCCTCTCGCCCTGATTCTATGAGGGTGCTTCCCCACCCACACATACACTCCTGCCTCCACACCCTAGCATCGAGCCTTCATAGGACCAAAGGCCTCCCCTCCCAATT
>4 37	AATTTATCTATTTTCCTCACTATGTAAATATTTTCTTTTTTATTGGATATTTTATTTACATTTCAACTATTAGCTCCTTTCCTGGTTCTCCTTCGGAAATCCCCAACCCATCCCCCTTCCCCCTACTTCTAAGAGGGTGCTCACCCATGCACCTACCCACTCCAGTCTCCCCACCTCAGTATTCCCCTACCCTGGGGTATCCAGCCTTTCCAGGACCAAGGGTCTCTCCTCCCATTGATGTCCAACAAGGCCATCCTCTGCAACATATGCATCTGGTGCATTGGGTCTCTCCATGTGTACTCTTTGGTTGATGGTTTAGTCCTCTGGGGGGGTAGTTGGTTGATACTATTGTTCTTCCTATGGGTTGCAAACCCATTCAGCTCCTTCAGTCTAACTCCT…
>4 38	AATTAACTGGACCCCTCAGAGCTCCCAGAAACTAAACCACCAACCAGATTATATATGGACCAGTCCATAACTCCAGCTACATATGTAGCAGAGGACTGCCTCATCGGGAATCAGTGGGAAGGGAGGCACTTGGTCCTGTGAAGGCTCCAGAGAAGGGGATGCTAGAGAGGTGAGGCAGAATGGGTGGGTGTGTAGGGGAGCACCCTCATAGAGGCAAAGGAAAGGGGGATTGGGTAGGAGGCTCGTGAAAGGGAGACTAAGAAGGTGGGATGACATTTGAAATGTAAACAAATAAAATGATTAATTTAGACCTAGGGATCCCACTCGCCAAGATCTGCTTCTCCTCTGTTTTCTTTCAGAAAGGAGCAGGCCACTGAAAGACAACGAAGCACAACAAAC…
>4 39	AATTAAAACATAATTCCAACGATACCAGCCTTTTATTCAGGACATGGCAACATTGCTGGAGGGGGCTACAAAGCTTTGTTGTGCGACTTCCAGGGGAAAACACTGCTCATTCTTGAAACAGTATTACTTTCAGGGGCTGCAGCTCTGCAGCTGCAAGACCACAGGGGGCAGTTTGTGGCTTGTATCCGCTGTTCTCTGTGTTGCGGACACATAGTAATACGAACTGGCCATATTAGGGCATGTGTAATT
>4 40	AATTGTTCTTGTACTAATTCTTTAGCTGCTTTTAACTTCTCAGAGGGTAAAGGCCACTGAGGCACCCACACCGTGTCCTCTGTACACCACGGAATGGGCAAAGGCTCCTCAGCGGCCCCTAGAAAAAACCCAGCCCTTTCTTGTCTGCTTTTTCTGTGGCTTTAACTGGTGAAATT
>4 48	AATTATTTTATTTATTTATACTTCAAATGTTGTCCCCTTTCTGATCTTCTCTCCACAAACTCCCCTCTGCCTCCCCCTCCCCCTTGCCTCTAAGAGGGTGCTCCCCCACCAACCCACCCACTCTAACCTCACCCCTCTAGCATGCTCCCCTTCTCTGGGGCATCAAGCCTCCACAGGACCAAGCACCTCTCCCCCCATTGATGCCAGATAAGTTAGTTCTCTGCTAAATATGTAGTGGAAGCCATAGACAGACTCGTGTATACTCTTTGGTTGGTGGTTTAGTCCCTGGGAACTCTGAGGGGTCTGGTTGGTTGATATTGTTGTTCTTCCTATGGGGTTGCAAACCCCTTCAGCTCCTTCAGTCTTTCCCCACCACTAGCTTGTTAATCATTTGGGTTG…
>4 56	AATTTCTCTGCAAATAACTTAGAACAGTTCAAGTCAAAACCCATTAAAAAGATTCAGACTAGATGGGAAAAATATGAGCGTCGTTCAGTTCTGTGAGTGATTCTATAACAAACCTTACAGAAATGGTTGAGAAACAGGCCATCTAGACTTGCTCTGGAGAAGGCAGTGCTCTGAGTTCAGCCGAGGCACCTTCCCTTTAAACAACTACCAGCCAGGAATCTCACGTCCAGAGCACTTTATTGCAGCTAATGGAGGCTAGAGGTCAGTCTTCAAGATTTAAACAATTATTAATTAATGCATTCAACAGACATACTTCGCAACCAGATGAAGTGACTTACTCATTTAACAAATACGTGTGTCCAGGCTGCCTTCTATAATCACTCTCCCAGGCATGGGGAA…
>4 59	AATTGAGGATGAACACAAAGGACAGGTTAATGGAGACAAAATGTCCCTTTATAGTTGATAACATGCTTGAGAATGTGGCTTAGGATCTGTCAGCCACATCTAGCTGAGACCTCATCCCTAAACCCGATGCCATCTACAGGCATAGTGTGGCCGCGGTGGTGTGTGTGTGTGTGTGTGTGTGTGTGTGTGTGAAAGGGCTGTGCCTATGGACATGTGGAATGACCTGTGTGCAGAGGGTGAGCCTGGGTGAATGGAAGTGGTGTGTGCTGGGTGGTTACTGCTCTTTCTCCAAACACTTCAGTGGGGGTGGGGGGAGTTGTTTGCTTTCTCTGGGTAGGATTAGTAAAGGGACAGAGAGGTCAGGAGTGTTACCTGAATATGCATCTTTCCATCATGAAA…
>4 66	AATTGGATATTTTTTTATTTATACTTCAAATGTTATCCCCTTTCCTGGTTTCCCCTGTAAAACCCCTCTATCCCATTCTCCCTCCCCCTGCTTCTATAAGGGTGTTTCATCCACCCACCCACCCGCCTACACCCCACCAACCCCTCCACTCCCTACCCACTCTCATCTTCCTGACCTGGTATTCTCCTACACTGGGGCATGGAGCCTCCACAGCACCAAGGGCCTCCTGTACCATTGATGTCCCTCTGTGTGTACTCTTTGGTGGTTTTATATATATATAAAGGGGCAGGCCACACAGCACATGTACAGGCCAGAGAACAACATTCAGGAACTGATTCTTTATTGTTGGTGGGATTGCAAGCTTGTACAACCACTCTGGAAATCAGTCTGGCGGTTCCT…
>4 67	AATTATACTTTTATCTGCTCCGGTATCAAGGATGCCTTCAAACTCTTTTCCATTAATCTTAAGGCGGAGCTTAGGTCTATCATTTAAAGATACAACCAAATAGGCAGAATCATTTCCTGAGGAGCCCATTTTCTTTATCTCAGGTCCTGCAGATTTCTCCCTGGTATTATCAGGGAGGAGCAGCAGCTGAGCTATCCTATCTCCTTTACTAATAGAAAAAACGCCTTTAGGGCTTGAGCACAGGACCTGTATTTCAGGGGAATGTTGACAATCCATAATTCTGGTTGAGTTGAAGATTACTAAAAACATATATGTATTGCCACATTTTACCTTTGAAAGCACAGAGCTCTGCAGAGGGCAGAGAAAGTCGATGAGAGCATCCACCCAGCCCACGTAACT…
>4 76	AATTTCTATCAGTTTCTATCATTCAGAAGGCTGAGATCCCAGACTAAATAAAATGGAAACAGAAAGCAAGTTAAGTACTGCTCTCTCTCTCTCTCTCTCTCTCTCTCTCTCTCTTCCTTTCTCTTTCACCTAAATCTCTCCCTCTCTCTCTCTTTCTCTCTTTCTCTTCTTTCTCCCTCTTCCCTCTCCTTTCTCCCTCCCCTATATCTCTCTCTTTCCCCTCCCCACTCTCTTCTCTCTCTCTCTCTCTCTCTCTCTCTCTCTCCCCCCTCCCTCTCTTTCTTCCTCTCTCTCTCTCTCTCTCTTTCCTTTCTCTCTCCTTTCTTCCCTCCTCATTCTCCTTCTCCCGTCCTCTCCCTCTCCCTCCTTCCCATCAGTGAACACAATGTGCCTCACCTT…
>5 02	AATTTTACCATTGTTTGAAGTCGTACAAAAAACAGCATTCCTTTTATAGACAACATAAGATAAGCCTGGAAAAGAAAAAGGGCTGACCTCAGTGAACTGTGCCTTGGACCCAGTGGGCCTCGCTTGCCGAGCCTGACACATCACCTCAGCAAAAGCTGAGCGTCCTGGTTGGTGCACAGTTGTAATTAGATATTTTCTTTATTTACATCTCAAATGCTAGCCCCTTTTCTAGTTTCCCCTCTGAAAACCCCCTATCCCTTCCCCTTCCCTGTGCTCATGAATCCACCCACTCCTGCTTCCTGGCCCTGGCATTCCCCTGGGGCATAGAACCTTCACAAGACCAAGAGCCTCTCCTCCCATTGATGACCGACTAGGCCATTCTCTCCTACATATGCAGCT…
>5 04	AATTTGACGTCTTATTTAAATAGTTCTTTAATCACTGTTATTTATTTTTTACCAATCACATGCTTATATAGTTTCTTTTAAAAGGCAAGTGTGATGGCCCAGGAGTGGCACTATTAGGAGGTGTGGCGTTTTTGGAGTAGGAGTGCCACTGTGGGTCTGGGCTTTAAGACCCTCATCCTAGCTGCCTGGAAGCCAGTATTCTGCTAGCAGCCTTCAGATAAAGATGTAGAACTCTCATGTTTTCTGCATAATGCTGCCTGAATGCTGCCATGTTACCACCTTGATGATAATGGGCTGACATCCTGAACCTGTAAGTCAGTACCAATT
>5 05	AATTTGGCTCCTTTTGCTTAGCATATTGTATTTGGTTGTTGTGTTCTTGAATAGTATTCTATTGTGTGGATCTACTGTGGTGGTAGTGGTGATGGTGGTGTGTGTGTGTGTGTGTGTGTGTGTTATGTGTTTGGTGTGTTTGGTAGGGTTTTCTTGTTTTGTTTTTACCTGTAGCTCAGGCTGGTATTTAAAAAAAATT
>5 10	AATTCAGGCTTTGAATCTGTGTCTTTATATGTGATGCTTTGGGCTAAGCCTCATGAAATAAGGATACAGTCTTCATGTTCTTCAAAATCATAACATATGAAACTGGAGCCACCAAGGCCCACTCAGGAGCTATGTCCTGTACCTACCCTTGATTCTCAGGTCAGCATGAGACACCAACTCTTTTGGGTTCAGACATCAGCCTAGAGAACCTGACCTAAGGTTGAACTCAAGTTAATT
>5 17	AATTATTTCACAAGGATGTTTTCTAACTCTGACTCCTTATAAGATCACAAGTCCATGCAGGATACCAAAACCTGCAAGGCTTAGAGACTGAAAGAGAAGATGAGGGATTTACACCCCTGGGGTTGTAGAGCATACTGGATGGGGGGGGTGTCCAGGTGGAGGGGCACTTGCTCGTGTGTGCCATGTGTTCCCTCCCCCAGGACTGCAAAACAAGAAGATAAAGACACTAGGGAAGTCATCCCACCCATTCCCATTGAGCCTGGCTCTGCAGCCTGGAGCTGCTGATTTGTTCAGGGGGATGTGGCTGCTCACCTTCCAGAAGCTGTGGCTGGCCTTAGAGGAAGATCCCTAGCTGATTGTAGTAGAGCACCCTAGAATT
>5 18	AATTATGCAAGCTTTTCTTCTCAGATACCTTGCCCTTATACTTCTTTCCTCTTGGTAATCATTGGAGTACACAAAAGATGACATAAGCAGGAAGCCAGAAGATCCGATAACACCGAATGCCCGCCCCTCTGTGTGTGTCAGGCACCTTTAGGTGGTTTCCCCAGGATAAGGATTTCTGATGAGAAAATAAATAGTAAACGAGGCGTCTGTGGAACAAAAGCGTCCTGGAGGAAGGAGGCAACCCCAGGGTCATGAATGTGGCTACTAAGTTTCTTCTATGGTCATTATATTATGCGTTGTTTCTTTGTTTCTTTTTCTTTTTTCTTTTCAGTGCTGGGGATTGAACCCAGTCCTCTCACTGATGCTCTGTCTCTGAACTGCATCTCCCACATAGATTTT…
>5 19	AATTTGTTTTGGATATTTTATTTATTTTTCAAATGTTATCTCCTTTCCGGATTCATCTCCCCTCCCCCGAAACCCCCTACCCTATCCTCCTTCCCCCTGCTTCTAAGAGAGTACTCACCCACCACCACCCACTCCTGACATTCCCCTATACTGGGGCATCAAGCCTTCCCAGGACCAAGGTCCTCTCCTCCCATTGATGTCCAACAAGGTGATCCTCTGCTACATATACAGCTGAAAAAACATATACATGTTTACTTTCTTACTGTGACAAGAGGTTTAGAAAATAGACAGTAAGAAAATT
>5 21	AATTTGTTTTTTGCCTGGCCTCTTTTATAGATTTCGCCCTAGGTCATTTGGCAGTTACTGTCACACAGTACTGCAGTATCCAGAGACGGGCAACTTTCCTCATGCACAGACCAACCTAAGACACGGGACCCAGTGGCGATAGGGTTACCCTATGACAGGAAAGGCTGTGACATTGGAGGAATGACCTAAGACAGGAGCCACAGCAGATGGACATGACTCCAGAGGCCTAGACCAGCCTCAAATT
>5 28	AATTTTTCATGTATTTTTTAGTCACTTTATATCCCAGTTACTGCCTCACCTCATCATCCCTTCCCACAATCCTTCCCCACATACCTCTCCCCCTTCCCTTTCTTCTCTGAGAGTGTGTAGCTCACCCCGCCCCACCCCCATATCCTCTGACCCTATGGGCTAGGTGCATCTTCTCCCACTGAGGCCAAACAAAGCAGACCAGCTAAAAGAAAATATCCCACATACAGGCAACAGCATTGGGGACAGCCCCCGCTCCAGCTGTTCGGGACCCACATGAAGACCAAGCTGCACCTCTGGTACATACGTGTGTGGAATGTGGAAGGCCTAGGTCCAGGCCCTGCATGTGCTTTGGTTGGTGGTACAGTTTCTGAGAGCCCCAAGGGTCCAGGTTGGTTGATT…
>5 30	AATTCCCTAAGCCCCAAACTCTCATGGCTTGTTTATATATGCTTGGTTTTTGCCCCCTTTTTGAGTTTGTCTGCTTTGTGGTTGGAAGCACTATCCGGATACTGCTCCTTTAGTTGGGACTTTGAGTTCTTAGAGGCCTCCTATTGAAACAGTGTGGTATCGAGAACATTCTGCCTCAGGACCCCCGGCTTTACATAGTGAGGTTTGTGACTTTCAAGACTATGGCCTTAGCCACAGACCTAAAAATGTTACCGATCTTAATGGCCAGCAAATT
>5 35	AATTTTATGTGTTTTTTTTTCCCTCATTTATATTCCTTTTAGGTGCCTTTGAAGTTGAAGGGAATCTTTTTTTGTGATTTTTGTCTTGTTTGTCCTTCTCTACCACCCTCTCTCTCCCTTCTGTCCTTCTCTCCTCTCCTCCCCTCTCTCTTTCTCTCTCTTCCCTGTAGCTGAGAACTAATTGGACATATCAAAATCCAGCTCAAGTAGGAGCTAGTAATCCTTTTACTGTATGGTTGTTATGTGGGGTGAATGGTAGTTACACTGATCTTTGCCCCCTTAAGCATAGTGGCAGGAGGGGCCTGGGGCAATGCAAGTTTTTATTGGAATGGTTCTAGTGAGTTTGAGTCTTCTATATTTCAATT
>5 38	AATTCACAGAATGCTTAAAAAACGAGCAATGTCATTGTCCAGAACCCCGTTCATGTGCACTGACGGTGTTTGGATTCTGGTCGTCTTCTAAGCTCACCTGCTAAGGAGGTGCTGACAGGGCTTGAAATTAAGGGAACAAACAACAAATGGTGTGGAGGATGTGAGGAAAGGAACACTATTCACTAAGACAGGAAACTAGCAAAGCCGCGGAGAAAACCTTGGTTTAGAGGATGCTCAAAGTCCTGAAATAGAACTGCCATTATATGCTGCAATCCTACATTTAAACATTTAGCTGGAAGATTGATGTCAGTAGAGGTGCTTGCATACAAGGATGTGCACTGCAGCACTGTACAAAAATGCCACATTATAGAATCTGCCTGGAAACACATTACTAGACCA…
>5 50	AATTTATTCCTTTTAAATATACTTATTATATTTCCTAAAACGGTGATAAACACATTGACTATCCTTCCATCACAAGGAGTGTTTAGAAGTGGCTTGTTTGTTGATTTGTTTTAGCGGAAAACAGCTTCCATCTTCTGTTCTGGTTAAAGCTACAGTTTATTCAAGATGGAGCCCAGCAGCCTCTCCACAAACCAATTATGTGATTAGTCATGGGTGGCTCTGGGAGCCGGGCTCAGCTTTGGCTCCCTGCACAGAGTCCTCCAGCAAGATCCACATGGGGCTGGGGGCTGCTCAGACCCCCCTCCCCCAGAGTAAGGTCTCTGCAAGCTGCCTCCATGGCTTCTCAATATACTGAAGCATGGGCCCCACCCCCTGCCTCCCCCAGGGTGCCTGTAACTG…
>5 58	AATTATCCAACTTTTTCAGTTTTCCTCGACATATTTCACGTCCTAAAGTGTGTATTTCTCATTTTCCTTGATTTTCAGTTTTTTCGCCATATTCCAGGTCCTTCAGTGTGCATTTATCATTTTTCACGTTTTTTAGTGATTTCGTCATTTTTCAAGTCGTCAAGTGGATGTTTCTCATTTTCCATGATTTTCAGTTTTCTTGCCATAGTCCACGTCCTACAGTGGACATTTCTAAATT
>5 67	AATTAAAGCTGCAAAATACTTTAAATAGCCACTGGGTTTAAAATGTTTTGGAGCTCTTGCCTCTCTTGTCTCTCTTGCCCCCTTGCTCCCCCTCCTCTACCCATTCCCTTCCCCATCTCTCCATGTGGCCATGGTCAGCCTCTACTTCTCTCCTCTCTCCCTCTCTCTGCCTTTACCTGCCTTTGCTACCCCGCTTAACTCCCCTCCCCATGCCCTGAATAAACTCTATTCTATACTAAAAAAACAAACAACCCCCCCCAAACCAAAACAACAACAAAAAACAAAAACAACAAAAACAAAAAGGTTTTGAAGACTCCTAGAAAACCAGGAATT
>5 72	AATTTCCTTTTAAAGACCTAAAGCAGGGAGAGAGAGAGAGAGAGAGAGAGAGACAGAGAGAGACAGAGAGAGACAGACACACAGAGAGAGAGACACAGAGAGAGACAGAGACAGAGAGACAGAGACAGAGAGAGACAGAGAGAGACAGAGAGACAGAGAGAGAGAGAGAGAGAGAGAGAGAGAGGGAGAGAGGGAGAGAGAGAGCACGCTTTATCTGTGTGTCTGTGTGACATATAAGCAAAGGTAATACAAACTGTGTGGGTAGCAAATTCAGCCACAGGGATCCCGGGATTCTGTTTATTGGTTGGGTGCTAGTATCTGCATTTGACTCTTTCAACTGCTTGTTGGGTCACTCAGGGGGCAGTCGTGCTAGTCCCCTGACTGTAAGGACAACACAGT…
>5 73	AATTAAAAGTTTGCATTTGTTTGGGTTAGACAATAGTCACTTATAGTTTTTTTCTGGGTTACCAGATTTCTTTCATAATAATATAGTCTGAAGGGGTGTGGGCCGTCAGAATATGATACAACAACACCCTAAACCACTAAACATAATGTTATACAGAATGGATTAGGAAAGTCAAAGGTGACTATCCCAGGAACAACTTGACAAGAGACAAATATTCGAGATGGTGAGAACAAACTTTAGGAAGCTTCATGGGATAGCCAATCCTCTGAGGTTTCCAGAGTCCATTGACTATCAATGTAGTGACAATCTCCCACAGAACAAATT
>5 75	AATTCAAGAAACCAACTCATACAGGAGGAGCAGTGGGGAAGAAGGAAATGGACAACTCAGGGAACTAGAATGGGGGAACGTGATGGAGGATAGTGACTGGGGGATGGTATGGCCAGGGAACCAGAGCCAGAGAGGAGACATGATCCCAAGGGAGATATCGGATATTGGGGATGAGCGGTGTACTGATTTTGTGTCAACTTGACACCAGCTGGAGTTATCACAGAGAAAGGAGCTTCAGTTGGGGAAATGCCTCCATGAGATCCAGCTGTGGGGCATTTTCTCAATTAACAAGTAAATGCTAATCTCATCAGCTCTTATGCAACCAGTAGATTATCCAGGGCTCAGAGAATGAGCAGACGGGTGGCAGCACCATCTCTCCATGACCACTGTGGGATATCT…
>6 01	AATTATTTATTCTAGTTAGCCTGTATAAAACACACAGAAACCTGGTATTTTATTTACAGGCTGTAAGCATAGATTGGGCAGTTTCTATGCTGTTCTCACCTGTATCCAAACCATATGCCCCTTGTTATTTGTTGTTTGAGTCTTGCCCAGGCTGCCTCTGCTTCATCAGTCTGTCATCAGGGTGCATTTCTCCTGGCTCATGATCCATCTGGCCTCATGACAGCCTCCTCCCCTCTCCCGTGTCCCCTCTCCCTCCTCTCCTTTTCCCATTCTTCTTCTTCCTTCTCTCCCTCTGATCTCTCCTTAGACTCCTGACTCTATCTTTAAGTCCTGCCTTCCTCTGACTACTGCCCAATCACAGGTCCTAGCCTTTTATTAACCAATCAACTTTAAATT
>6 13	AATTTTGAAGTTGGAAGCAATAAAATCTGGCTTTTAAATAAAGAGTGTTTAAATAAAGTAATCACTTGTCTATCCAAGGTTTGGACCAGATGCGTGCTTGCTTGCTTGCTTGCTTGCTTGCTTGCTTGCTTGCTTGCTTGCTTGCTTCCTTCCTTCCTTCCTTCCTTACTTCCTTACTTACAATCTCCATGACACTTCCAGGACAAATATTTTCTCTTAAAGCGCACTCTCTCTTTCTCTCTCTCTCTCTCTCTCTCTCTCTCTCTCTCTCTCTCTCTCTCTCTTTCTTTCTTTCTTTCTTTCTTTCCTCTTCAGATTTTACTCCGCACCCCATCGTTGACTCTCTGACTGTTGCAATACCTCCTTCCCTCCCCTATCTCCATGAGGATGTCCACATCC…
>6 19	AATTTATTTTTGTGCTATATTATTAATGCTTTATATATGGTGGACCGTCTTTGCACCCCTGGAATGACATCAACTTGATTATGGTGTACTTTTTAATGTGTTGTTGAGTTCAGTTTGCACGTGCTCTGTTGACGATTTTTGCATCTACGTTTGTCAGTGAGGCTTGCCTATAGTTTTCTGTCTGTCTGTGTCCTGATTTAGTTTTGATATCACAGTAGTAGTAGCTTTAGAGAATGGTTTTGGAAATGTTCCCTCACTTTCTAATT
>6 25	AATTGCAACAAACATACTAAGCAATGAAAAGTGGCTTAGATGAGACTATATATAGCACATAGCAGGTCTGCAGAGATGCTCTGAGCTTAACTTTTAGCCACCACAGTCTTCTCTAAGACTTCAGGGGGTAGCTTTTTGTTTTGTTTTTTTATTCTGATCTCTTTAATATCCTGGGGGTGTCCTCCATGAGGATTGCAGGTTTATGATTATAGAGTGGTTTCAGGGGTCAAAGGGCAGACATCCACAGGGTGGGGTTGGGGGTGAGGGATGACAGGTGTCAATTGGAGGACTTAAGGCTTTTACATTTCTGCGTCTGTTGGAGGCACCAGGCCGTTTGGGTTGTGCCAAAGGAGAAATATGATTTTTTTCAAAATGAAAACAAAGACAAAAAATT
>6 28	AATTGTTTTATTTTAAGTATCTTTTAAAGATAAGGTCTCTCCCTCTCCCTCTCCCTCTCCCTCTCCCTCTCCTTCTCTCTCTCTCTCTCTCCCAGGCTGCCTTGTAACTCACTATAGCCCAGCTGGCTTCAGACTTGAAATAACCCTTCTTCTTAATT
>6 38	AATTCTATTATGATAAACCCACTCATTGCCTGCCCAACCCTGGTGTGCAATGCCTTTGAAGCGAACGGTAACTCATGTTAACTCATCCCTTTCTCCTTCCTTTCTGCCTCCCTTCCCTTTTTTTTCTTTTCAGCACAGGGAATGGAACGCGGGACTTCACACTCCTTAGTTCAGTACTCTGCACCGACCCACCTCACTGCCCAAAAGACTATGACTTAGTCAACTAAGATTAGCTCTTTTAAAAGCTAATAGCAAACATCAGTCATTGAGATGGCTACCCAACACCCTTACCTTCGTGAAAGTAGGCAAGGTGGACTTAAAAGTGTCTTAGGGTTACTGTTGCTAGGGTGACACACCATGACCAGAACAATT
>6 52	AATTGCAGCCCCTAAGGGAATAGGGATTCCACAGGAAGACCAAAAGAATCAACTGATCTGGACCCTTGGGGCTCTCAGAGTCTGAACCACTAACCAAAGAGCGTACATGGGCTGGATCTAGGCCTCCTACATATATGTAACAGATGTACAGCTTGGTCTTCATGTGGGTCCCAAATT
>6 65	AATTTTTATGGTTCAACAAGGTCACTCTAATGCATAGGGAGAATCTAGGGGCTAGAATAACTAACATGATCTTTTAAAAGAATCCTCACACCCAGTTTAGGAAAACCAATCTTAAAAAGGTAAATAAATAAGAAAGAAAGAGAGGGAGGGAGGAAGGGAGGAAGGGAGGAAGGATGGATGGATGCTGGGGAAGTGGCCCAGGGATTAAAAGCAAGTGCTGCTTTTGAGAGGACCTGGGCTCAGTTCCCAGCCCAGAGGCAGTTAGCAGCCACCTGTAACTCCAATT
>6 69	AATTCCTTCTGGGTGATGGATGCTTTTATACTGTAGTCAGATCTGATGTGGACAACCTGCTTGGGAATAGGGTGAAAAAAAAAGAAGGAAGTTGAAACCTGACTTTGAAAGCTAGTCAGAGTTGGAGTGGGAATCAAAGGGTGCACTTCTGCTGAGACCAGCCCCCCAGGTGCGACAGAGACACTAGCTGGCCAAGTCTACACAGAGTGCTCTGATTCTAGGCTGCCACTGGAGATGGCCTGCTGGTCTTCTCCTGCTTTTCCGGATCATAACCAGTCTCATCACAGGGATGTGACCAGACTAGGATAGACTCAAGAAGGCTGCAGCACACAGTTTTTAAATAAGTTTATAATTTAGAAATGTCCACTGTAGGACGTGGAATATGGCAAGAAAACTGAA…
>6 73	AATTTATCAGGCACATATATATATGTGTACCCCAGGGGTGTGGTGGTTCCTCCTTAACAATCTGGCTCCAGGTTCAGTGAGACACTCACAGGCACAGGCACTATGTACCCAACACACATGTGAGCATACCCTGAACACACACACACACACACACACACACACACACACACACACACACTACTCATATAGAGAAGGACAGATGGACAGACACACACACTCACACATATACACTCACATACTCAACACATGTACACACATTTATACTTGTGGGCACACATGATAGAAGTGAGGTTAGAAGGAAAGAGATGGTTTCAGATGATATACAGGAAATAGTATTTAGGCTGAAATT
>6 74	AATTATTAACAACATTGGCCATATTTAAATAGTTATTCCTATGGATCTTATGAATGGGCTGATGTCCTGAGTTTGACCCATGCATCCCACAAGGTGGCAGGAGAGAAGCAGCCCTCCCAGTAGTTGTCCAGTGACTTATACCACATGCACATGCATATACATATCTATACACACTCTTTCATAAAGGCAATT
>6 75	AATTGAGGAAAACCCAATACTGAAACTTCTGGGACACAGTGGAGCCAGTCCTATAATGTGATTTCCTAGCATTAAGTGCCTAAATAAATAAATAAATAAATAAATAAGATAAAAACTAAATAAAATAAGATATCATATCAGTATGTTAACATCACACCTGATGTTAGCATTTTGTCTAGGCTCTGCCCCACATTTACTTGGCAACAGCCCATGTGCCTGACTCACTATAAAAGGGGCTCCTTGCCCCCTCTGCTCTCCCTTGCCTTCTTGCTCTCCCTCTCTATGTTCTCTTGCCCCTTCCCCCTTCCTCCCATCCTCCTCTCCCCATCTCTCCTCATGGTGATGTCAGGCCTCTGCTTCTCTCTCTCTCTCTCTCTCTCTCTCTCTCTCCATCTGTCT…
>6 76	AATTATAGGTTTCTTATTTTCTTTGAAAGATGGCTCACTGGTTTAAAAATAGGAAGATGATGTGAGAACTAGTTTTCTCTACCCCGGGTGACCATAGATTTCCCTAAAGATGCTAAAAAGGAGCCCAGTTCACCTAATATTTCCCTGCTTCTAAAGAGAAAATCTATATCTATATCTATCTATATCATCTATATCTATCTATATCACCTATATCTATATCTATCTATGTCTATACCCATATCTATACCTATCAAGAGAAACTGGACTGATACACCAATCTAAAACAAAGCCAAGATCAAGGTACCTGGATGGGTTAGCTTATGAATCTCTTGGAGTCACAGACGCCGTTAGTGTGCACTGCCCTATGCTACCAAACATCACTATGATGCCAGTTAAATT
>7 02	AATTTCTTCAGCTGGGCTGCCCTTCCCTATATATTCCAGATATTTTGATTACCTAGCTCTTTCTGGTCTATCCTTTACTCTCTTGTCTGGCTCTCCCCTCTTCCCCTCTCCCCTCCACCTCTCCTCCTCTCACCTCTTCCTCCCTTTCTCTCCACCCTTCTCCTCACATGGCTCAGGGTCATGTTCACTCTGGACTCTCCCAGATGTTCCTGCCTCTGGCTGTGCTCTCCCTTTTATCTACAGTGCACTCTCCCCTCCACCATACCTAGGCACAGTCATGTCTCTCTCTCTCTCTCTTTTTTTTCCCATTGAGCCCGGAAGTGAAGTGGCCTCTCCCTGGACTTTATCAGCCAAGCTGCCCTGGGAGTGGAGCAGAGGTGAGGTCTGTGAGGAAACAGG…
>7 08	AATTACAGGGATGGAAATGAAGAGAAGCCTGAGGAAAAGAAGGTCCAGTGACAGGCCCAAAGTGGGATCCAGCTCAAGGGGAGGTCCCAAGGCCTGACACTATTACTGAGTTTATGGAGAGCTCACAAAAAGGGATCTATCATGGCTCTAAAAGACCCAACAAGCAACTGAAAGAGTCAGATGCAGTTATTTGCAACCAATGGACAGATGCAGCTGACTCCTGTTGTTGAATT
>7 24	AATTTACTTTTTTTTTAATACTTGCACCCCGTGGTGTATATATATATATATTTGATGCTAGGAAGCCGACTCAGGCCCTCGAATGTGTTAGGCAAGGGACTGATACACTTCCACCCCGTTTGTAAAATGTAATGAATAGATTGGAATGCCTTTGAAGAAAAGTTTTCAAAAGCAAAAAGCAGAGGAAATATGGGCACCAGGATGCTTGTGATGTACATAAACTCCCACGGGTCTACATATATGTACACAAATGGTGAATT
>7 28	AATTAGTATTTCATGAAATACATTCAATGTGATTGGGCGGTGGACGACACACAGGAGGAACTGCAGTGGGCAAGTAAGCTTCCTGGAGATGGTCTGCCATTTTGCACAGCCGCAATGAATGTACCTGGAGAGGCATAGCCCAGGGGCATAGCTCCAGATTCCTTCTTGCTGCTGCTGTGCCTTCTCGGTTTGTCATTGCTGTGTTCCTCATATATCTAGCATGGTGTGAGGGGCAGGGGAGACCCTCACTGCCTACCGTCTGGTATGATTGTTTCTTGGGAGACAGACCACTCTATTGGACAATT
>7 29	AATTAAAATAAATAAATAAATAAATCGAAGAGGAAAGATCAATGGGTGGATACTTCCTTCCTCCTTAGAATAGGGAACAAAATACCTATGAAAGGAGTTACAGAGTCAAAGTTTGGAGCTAAGAACAAAGGATGGAATATCCAGAGACTACCCCACCTGGGGATCCATACCATAATCAGCCACCAAACCCAGACACTACTGCATATGCCAGCAAGAATTATAAAACAGTATTTCTTTATTTACATTTCAAATACTTTCCCCTTTCCAGGTCTCTCCTTTGGAAATCCCTATCCCACCCACTCTGGTCCTCCTGCACTGACATTCCCCTACGCTGGGACATCTAAAACGCTCATGCCCAACGGGCTATCCTCGGGGTAAGGTCCCATAGGCCATCCTCTG…
>7 46	AATTATATTACATAAGCTTAACTTTGAACATTTTTAGAGGTTTTTTTGTTTCCTCCAGTTTCTCTCAGTATGTTCTTCTTCCAGAGATCTCTGATGGCTTCCTAGATGGTACTAAACCAGGTGATGCTCTCTCATCCCTGCAGATGAGGCCATCCTGTGAGACTACTACACCGTTGATGTGTGTGTTGGGCAGAGCCTGAGAGAGGGCAAGTGGGAAGGAGGAGCCCAGAACAGAAGAGTCCAGGGTAGTTATCTAAGAGAGTGAATTGACAACTACCTCTGCACATAAAGCGGAGGTGCACTAGGACCCTGAAGCCGACAGTCCGGAGGCTGAGCAGCAAGCTGGCTTTCGCCAGCCGCTTTTTGCCTTTTTCTGGACTGAGTAGCTTACATTTTATC…
>7 50	AATTTTTCTAAAGGTTGTTTATTTTCTTTCCTTTTAGTATGAAGTAAAGTTTATTTAGGGCATGGGGAGGGGAGTTGAAGGGGTAGAAGAGACAGAAGGAGGGAGGGAGAGAGAGAGAGAGAGAAGGAAGAGAAGGAAGAGGAGGAGGTGGAGGAGGAGGAGGAGGAAGAGGGGAGGTTGGCTATGAGCACCTGGAGAGAGAGGGGGAGGGGAATGGAGAGAGAAGGGACAGAGAGGGAGGAGAGGAAGAGAGGAAGAAGAGCAAGAGCAAGGGAAGGTTGTTCATTTTCAGAAAGTATCGTTACAGCTGACTCTTTCTATAATT
>7 62	AATTTTTATTAGATATTTTCTTCATTTATATTTCAAATGCTATCCCAAAAGTCCTCTACACCCTTCCCCTCCTGCTCCTCAACCCACACACTCCTGCTTCCTGGCCCTGGCATTCCCCTGTACTGGGGCATATAATCTTTGCAAGACCAAGGAGCCTCTCTTCCCAATGATGACCGACTAGGCCATCTTCTGCTACATATGCAGCTAGAGACATGAGCTCTGGGGTACTGGTTAGTTCATATTGTTGTTCCACCTAAAGGGTTGCAGACCCCTTCAGCTCCTTGGGTACCTTCTCAAGCTCCTCCATTGGGGGCCCTGTGTTCCATCCAATAGACGACTGTGAGCATCCACTTTTGTATTTGCCAGGCACTGGCATAGCCTCACAAGAGACAGCTATAT…
>7 65	AATTATAGTCTTTAAACCGTGGCACAACTGGGATATACCACACTGGGTATAAATGAACAATATGTGATAGAGGAATGAAGCAAGGCATTGTGGCACTGGATGCAACATGATTTTTGACTGGCTAGGTGGCCCACAGTTTGGTGGCTAATGCCCATAGTCCTATGACCTCACCATGGACTGACATTCTTATCTCGGTGATAATT
>7 72	AATTTATCAGTTTCCCTTGGCCTTAAATACTGGTGTCACCATGACCCCCCTGCTTAGTGTCTATCTCTCCACTCTGAGAATGCACCCCTGCCTGTGGCTCCCCACGGCTCTCTGGCTGTGAACTATGAAGACGTCTGTCATAATT
>7 74	AATTTTTTTATTGGGTATTTATTTCATTTACATTTCCAATGCTATCCCAAAAGTCCCCCACACGCTCCCCCACCCACTCCCCTACCCACCCACTCCCACTTCTTGGCCCTGGCGTTCCCCTGTACTGAGGCATATAAAGTTTGCATGACCAATCGGCCTCTCTTTCCACGGATGGCCGACTAGGCCATCTTCTGATTTATATGCAGCTAGAGACACAAGCTCCGGGGGGCGGGGGTAGTATTTGTTAGTTCATATTGTTGTTCCATCTATAGGGTTGCAGATCCCTTCAGCTCCTTGGGTACTTTCTCTAGCTCCTCCATTGGGGGCCCTGTGATCCATCCAATAGCTGACTGCGAGCATCCACTTTTGTGTTTGCTAGGCCCAAGAATAGCCTCACAA…
>8 01	AATTAATTTTTTTATTTATTCACTTTATATCTCACTCACTCATTGCCCCCCACTAGTAACCCCTCCCACAGTCCTTCCCCATCCCTCTCCCCTTTTCCTGTTGGGCATCCCCTGGCTATTCCTTTCCCCCCTCCCCCTGCACTTCAAGTCTCTTTGAGGCTAGGTATATCATTTCCCACTGATGCCAGACAAGGCAGCCCAGATAGAACATAACCCACATACAGGCAATAGCTTTTGGGATAGCCCCCATTCAAGTTGTTCAGGACCCACATGAAGACCCACATGCTACATATGTGTGGGGAGGTATAGGTCTAGCCATTTTATTTTCTTTGGTTGGTGGTTCAAATT
>8 02	AATTTTCTCAAAGGCTTTAGTCTTTAAAAAAAGAAAGAAAGAAAGAAAGAAAGAGAGAGAGAGAGAGAGAGAGAGAGAGAGAGAGAAAGAGAGAGAGAGAGAGAGAGAGAGAGAGAGAGAGAAAGAGAGAGAGAGAGAAGGGAGGGAGGGAGGGAGGGAGGGAGGGAGGGAAGGGAGAGAGAGGAG
>8 05	AATTGGGTATGTCTTTCACTATAGAAGTAAACTGTGACTAATCCAACTTTTCCTGAAGTGTTGTATGGAGCTACATAGGCCATCAGGTCTTGATGAGCTCTACTGCATGCACAATGTAGGTGAATGCCTTGAAGCACTAAGGGGTGGGGAAACAAGCACGTGGAGATTCACCAGCAGACTCTAAGTCAGCAAGCACCAGCTCCTCGCTAGAAAAATGTCATATGGAGCTCACTCACAGCTGGTACTCACTGCTTCCCCTATGGAAAAAGTGAGCAGTAGGAATTTTCCAACTTTTTCAGTTTTCCTCGCCATATTTCACGTCCTAAAGTGTGTATTTCTCATTTTCCGTGATTTTCAGTTTTCTCGCCATATTCCAGGTCCTACAGTGTGCATTTCTCA…
>8 20	AATTTCTCTTATGAATATCGATGCAAAAATCCTCAATAAAATTGACAAAAGCCCCAGGGGAGGTGATGGCACTGAGCTGTGGTCTTTTCCTCTCTGGCTTCTCTCCCTAGCCACAGGGCGTGCATGGTCTTTCTAGAACACTTGTGTCTTAGTCAGTCTTCTCACTGCTGTGACAGAATACCTGACAGAAGCAACTAATGGCAAGAAGGATTGATCTGGGCTCATGGTCTCATCTCAGCGGGACAGTGACAGGAGCCTTAGGCAGCTGATCATGTTACATCTGTGGAAGCAGAGAGTGGGATGAAGTGCTGGCACTCTGCTCCTTCCTCCTTTTTATTCTTTCCGGAACCCCAGGCCATGGGAAGGATCCCGCCTCAACTAAAGCTCCCTAGAAACGCC…
>8 21	AATTGGTATGATAGTCATTTCACAGGGCATATATTTTCTTTTTTGTTTAGTTTTTTTGTTGGGATATTTTATTTATTTACATTTAAAATATTATCCCTTTCACGATTTCCCTTCTGGAGACCCCCTATCCCACACCCCTCCTCCTGCTTCTATGAAAGTGTTCCCCCACCCACACACTTCTGCCTCCCTGCCCCTGGCATTCCCCTATACTAGGGTATAGAGCCTTCCCAGGACCAAGGGCCTCTCCTCCCATTGATGACTGACAAGGCCATCCTCTGCTACATATCCAGCAGGAGCCATGGGTCCCTCCATGTGTACTCTTTGCTTGTGGTCCAGTCCCCCATACATTTTCTTTTCTTTTTTTTTATTAAATATTTTCTTTATTTACATTTCAAATGT…
>8 25	AATTGCAATCCCTTATATAACCCCTCAACCACGCCCCATCAGCCCAGTCCGCGTAATCTCAGTTCATTGGCCTCCGTCAAATGGCCTGATCTTGTGTCATGGTGCGCCTGCACAGCTCTCACGATGGACGTGGCTTATTTTCAGGTGTATGAGGAAGTCAGGGGCAAGTCATAAGACTTGGCTGCAGTCCTGGGCCATATCTTGGGACTACTGTTCCATCTCCAAGGGAGAATACACAGCATAACTGCGGCTTCATAGAATGAATT
>8 27	AATTTTCTTTTTTTGTTTTTTGATTTTTATTAGATATTTTCTTTATATACATTTCAGATGCTATCCCAAAAGTGCCATATACCCTCCCCACACCCTGCTCCCCTACCAACACACTCCTGCTTCTTGGCCCAGGCATTCCCCTGTACTGGGGCATATAAGTTTGTAATACCAAGGGGCCTCTCTTCCCAGTGATGGCCGACTAGGCAATCTTCTGCTACATATGCAGATACAGATACAAGCTCTGGGGGTACTGGTTAGTTCTTATTATTGTTCCACCTATAAGGTTTCAGACCCCTTCAGCGCCTAGGGTGCATTATCTAGCTTCTCCATTGGGGGCCCTGTGTTCCACCTTATAGATGACTGTGAGCATCCACTTCTGTATTTGCCAGACACTGGCAT…
>8 34	AATTGGGAGTGGGCAGCTTCTTCAGCTCCTGATTGGCTGCCCATGAGGTTGACTCAGATTAGGGGATGGGTCGCTTCTACAGCTCCTGATTGGCTGCTTGTGAAGTTAGCTCAAAGTTAGATGTTTGGCTGCTTGTGACAGGTGTTTTTTTGTTTGTTTGTTTTGTTTTTGTTTGTTTGTTTGTTTGTTTTGTTTGTTTGTTGTTGTTTTTCCTGGAATTCATGGAGAATATTTAGGGACTCTTGAGGAATGCTGCATGGAGGGTTATCTCTGATTTTTTGCAACTCTTGTTGTAGGAACTCAGCTATTTTATCTGCATTGCGTACCACTTGTGTGAGCTCTTCCTTTGGATACTGGAGTGAGAAATCTGGGAGGCCACTCTCCTGCAAGTGACTGGTC…
>8 36	AATTCATCATGGACTCGTTACTGTGCGGTGAGTCTGGGCATCCTAACTTGGTGCTCTAGAACCCAGGAGGGAAGGATTTCTAAATCACATTTTGACCCTTGGATCAGGGTCCTGGGTCAACCAGAAAGTACTGAGGAGACCCAGGCCAGCCCGAGTATTGATTAATTTAAAAAAAAAAAAAAAAAAAACCCCNAAGGGGCCCCCCCCCCCCCGGGGGGGGGGGGGGGGAACTTTTTTGGGTTTTGGGGCCCCCCCCCCCTGGGGGGGAAAAAAAAAAAAAAAAAAAAAAAAAGGGGGCCCCGGGGGGGGGGGGGCCCCCCCCCCTTTTTTTTTTTTAAAAATTTCCNTTTTTTTTTTTTTTTNNCCAAAAAAAAAACCCCCCCCCAAAAAAAAAAAAAA…
>8 37	AATTAAATGGTCTCCTTATAAGAGTTGCCAGAGTCATGGTGTCTTGTGTACCCCTTTCCCCCTGGAGGCTGTTGGTCACCAGCTTGAGGGGAGAAGAGGGGCAGAAATGGAGAGCAGAGTTCGGTTGGCCTTAGGTATAGATGAAATGACCCTCTGGAGACCGCTGCCACAAGACCAGTCTACTTTATTGTTTCAGGGATAGGGTATAGAAAGGATTTTTTGTTGTTGTTTTTGTGTTTTTTAGGGGTAAAGGGCGGATTACATATAGTACAGCACCTAATTCTAGCTCTCCAGAGATGGAGGCAGAGGGATCAGGAGTTCGAGGACGACCTGGGCTACATGAGACCCGGTCTCAACATAAAAAACCAAAAGCGACAACAAAAAACCAAGGATTGAGGA…
>8 39	AATTGTCAGTCTCAGGAAACAATGTTTTCTTTTATTTGTGCATCCTAGATTTATACACCAATAAAACCGCACATGTGCAGAGGATATGAAAATAGGACCATAACTCCTTTGTGGAACTGGGGGAACTGGGGAGTGGGTGGAGAAAGGGGTAGCAGGGTGTGTGGGGCAGGCAATGTGCTCAGGGTACACTATGTGTAAAATGGCTTGTGTGGAAAATGACCGTGTATAAGGAGTATAACAAAACTTTAAACTCTAATT
>8 47	AATTATAGCTTAGTTTGTGAACCTTTTTTGTGTGTGTGTGTGTGTCTCTTAAATATTTGCCAAGACTAAAAATGAAAAGGTGGGTATGGTAATCCATGGATGTAGTTGAAGCCACTTAGGAGGCTTTGGCCAGAGAATGACTTGGACCCACACATCAGGGCATTTGTGGGGAGGGAGTTATGTCATCATAATTGCTCTGGCTAGGACTTCAAGTACAATGTTGAATAGGTAGGGAGAAAGTGGGCAGCCTTGTCTAGTCCCTGATTTTAGTGGGATTGCTTCCAGCTTTTCTCCATTTACTTTGATGTTGGCTACTACTGGTTTGCTGTAGATTGCTTTTATCATGTTTAGGTATGGGCCTTGAATT
>8 50	AATTATACCAACCTGTTTTAGTGTTCAGCTGTGATTTTTTGGATATATATATTTGTGTTTGTGTCTGTGTGTGTGTGTTTGTGTTGCCTGCATGCATTCTGCACACCATGTGTATGCCTGGTGCCCACGCAGAGGATGAGCCACCATGTGTGTGCCTGGCGCCCACTCAGAGGATGAGCCACCATGTGGGTGCTGAGAACTAAACCTAGGTCCTCTGCAAGAACAGCAAATGCTCCTAACCGCTGAGCTGACTCTCCAGCCCCTGCCCTGTTCCAGTGTATTTGGGGAGAGAAAGAGTCAGCTAGAGACTTTACATGTACTCACTTATTTTTGACTAGTCTCACTTCCAAGCCCTTGCTACCCTGGAACTTGTGATCCTCTTGCCTCCTGAGTTTCCAG…
>8 51	AATTGGTCCATTTTTATCTCCTGTACAAAGCTCAAATCTAAGTGGATCAAGGAACTCCACATAAAATCAGATACATGTAGGGTTGTAGGTCCCGTGTTTGCTCTGCCACAGGGCATGGTCGCTCGGGAAGGTGGCAGGAAATTACTCACTGTCATCCCCCTGCCCCAGAAAATCACTCACTGTCATCCCCCTGCATCAGAAACTCACTCACTGTCATCCCCCTGCCCCAGAAAATCACTCACTGTCATCCCCCTGCCTCAAAAACTCACTCACAGTCATTCCCCTGCCTCAAAAAATCACTCACAGTCATTCCCCTGCCTCAAAAATT
>8 58	AATTTTCTAGAAGGATTAGGTAATCTCTCATGTGATTGGTAGGGGCCAAAGCAGTGACATTAGTACAGTTTTGATTGGCTACTATGTTAGTTTTTCTATATTTGGTGAGAACTTAAAGAGTGGGTTAAGTAATCTAAAGTTTCTTCGGTGGGGGCTGGGGAAGCTATGTGCATCAGGTTCTGATTGGCTTCTGCCAGGTGGTCAGTGGTCTGCATTCCTATGTCATGAATGTTTAACCATAGGATGAGACAACCAAAGCATATAAGATTGCCCAGCACAAATGGCCCATCCTGAGATAAGATATTTTCCAGTCCTCATGGTTATTTTCAGGCTGATCTTTGGGTGGGGGATTTTATGGTCTAATTAGAGTCCACAGATGACATGACCTTGTCTAATCAG…
>8 67	AATTTGATTTTTCCCCCATTTTTATTTGTTATTTTATTTACTTACATTAAAAAAAATGTTATCCCCCTTCCCAGTTTTTCCTTCACAAACCCCCTATCCTCTCCCACCTGCTTCTATGATTGTGCTCCCTACTCACCCACTCACTTCAGCTTTAGCACCCTAGCATTCCACTATGCTGGGTCTTCAAGCCTCCACAAACCAAGGGGCTCCCCTCTCATTAATGCCCAATAAAACCACCCTCAGCTACGTATACAACTGGAGTAATGAGCCCCTCCACGTGTACGTTTTGGTTGGTGGTTTAGTCCCTGGGAGCTCTGGGGATTCCAGCTTCGTGTTATTAAAAATAAGGCTGCTATGAACATAAGGGAGTAGGTGTCCTTGTGGTGTAGTAGAATATCT…
>8 69	AATTAGGAACAGTTCTTATGAAAACAGTGTTAAGGAATGAAAAGAAATCACAGGTGGGGAGGGATGGCTTAGGGATGGATTATTCTCAAAAGCTCGTGTGTTTTGGTGTGCTTGTCAGCGATGGGAAGCTATTGAACCCGAGGGCTAATATATGGATCTATTGGGTTTAATTGTGATGCCACAATGCAACAGCATGATGACACAGGGAGCTTGATGTCACACAGGAGCTGGGATGTCACAGTGATGTCACAGGGCAGCGTCAGTGGCACAGTGGAAGATTGTTGACTCACAGGCAGTATTGTTACAGTGCAGCCTGATGATGTCAGAATGCATCATTATGATCTTACAGCATGGTAACAGTGATGTCCCATGATGCATTGTGATGGCATAAAGAAGCAG…
>8 71	AATTCACATTAGTTTCCTATTCACTACCTTTATATGTTTTAGGTTGTTAAATAAAAATATCATTCAAATATTTATTTATATCATATATTTGTGTTGCGGGAAATAATAAAAAATGAACCAGCACATTCCCACACTTGAGCTGGCAACTCTCAGTCCTCTGGGGGTCTGGCTGGCCATGCACTGGCAGGCAGTGGCCAACCTGCTTTTATCTCATGGAGACACTGACTCAAAACTCCAGAATCTCTCCACCCAGCTCACTAGGTTCCCTCTGGTGGGTCATTACAATGTCAACCCCATGCTTCAATT
>8 72	AATTCTACTCCTTAAATGTGTTGTTTTTATAGCTACCAGAAAAATGCTGGCTTCCCACAAGCCTCCATTCCATATCTGTAAAATGGGCTTGATGCTATCAGCTTCACATTATTGCACAGGGGTGACAAATAATGAGCATGTATGCAGAAAGTAGAACACAGCATGCATTTGAAACATGGACCCTTCATTAGTAGACATTGGCAATAATGCCTATTATTACTGAGAGATTGGAGGTATTTTCCAACATCATCACTAAGCTTTGAAATGTAGGAGTTTACAGGAAAAATTGTCCTCCTTTCATAGCTAAATGATGCTAGCATTGGCTAAAATGACATTATTGGTTTTCCAGTCGTTTCATTAAAGTGATCACAAATGGTCTTTGAGAGATGAGATTTTTGC…
>8 76	AATTGGCACAGGTTGTTTCTTTTAAATAGCAATGCTCAGAGCTTCCTAGACAGGCACACCCATCCCCTCGTGGTGGGGCTGTGATTCGGCACAGACATTTTGGAAATT
