# Supplementary material for: Beyond the Binding Site: In Vivo Identification of tbx2, smarca5 and wnt5b as Molecular Targets of CNBP during Embryonic Development
Source: PLoS One. 2013 May 7;8(5):e63234. doi: 10.1371/journal.pone.0063234 (PMC3646763; doi:10.1371/journal.pone.0063234)
Supplement: Table S2 — Consensus Sequence Data Analysis. (XLSX) [file pone.0063234.s004.xlsx]

## Sheet: CONSENSUS SEQUENCES
Clone Name	Strand	Start	p-value	Upstream sequence	Consensus sites	Downstream sequence
4 59	-	169	6.36e-09	AAACACTTCA	GTGGGGGTGGGGGG	AGTTGTTTGC
8 01	+	209	1.21e-08	ACTTGAAGTG	CAGGGGGAGGGGGG	AAAGGAATAG
5 50	+	135	1.90e-08	AGACCTTACT	CTGGGGGAGGGGGG	TCTGAGCAGC
4 76	+	797	2.48e-08	GAGGAAGAAA	GAGAGGGAGGGGGG	AGAGAGAGAG
4 28	-	159	8.82e-08	TCCTAAGAAC	GTGGGGGTGGAGGG	ATGGGGTAGG
4 14	-	158	1.23e-07	TCCCTGGGAG	CTGGGGGGGGGGGG	TCTGGCCTGT
4 11	+	440	1.38e-07	TGGGCACAGG	GTGGGGGTGGGGGA	ATACAAGAGT
7 74	+	500	1.82e-07	GTGGGTAGGG	GAGTGGGTGGGGGA	GCGTGTGGGG
8 21	+	382	2.58e-07	AGGCAGAAGT	GTGTGGGTGGGGGA	ACACTTTCAT
4 66	+	648	3.25e-07	AGGAAGATGA	GAGTGGGTAGGGAG	TGGAGGGGTT
8 36	-	261	4.64e-07	CCCCCCCCGG	GGGGGGGGGGGGGG	AACTTTTTTG
7 28	-	111	4.64e-07	CCTGGAGAGA	GAGGGGGAGGGGAA	TGGAGAGAGA
6 65	-	64	4.64e-07	AGCATGGTGT	GAGGGGCAGGGGAG	ACCCTCACTG
7 50	-	133	4.64e-07	AAGAAAGAAA	GAGAGGGAGGGAGG	AAGGGAGGAA
4 38	-	335	5.33e-07	CATCGGGAAT	CAGTGGGAAGGGAG	GCACTTGGTC
5 19	+	202	6.32e-07	CTCTTAGAAG	CAGGGGGAAGGAGG	ATAGGGTAGG
8 37	+	885	7.55e-07	CAACAGCCTC	CAGGGGGAAAGGGG	TACACAAGAC
4 37	+	340	1.04e-06	CTCTTAGAAG	TAGGGGGAAGGGGG	ATGGGTTGGG
8 67	+	356	1.19e-06	AAGCAGGTGG	GAGAGGATAGGGGG	TTTGTGAAGG
7 02	+	521	1.19e-06	GTGGAGGGGA	GAGGGGAAGAGGGG	AGAGCCAGAC
4 34	+	65	1.40e-06	AGGAGTGTAT	GTGTGGGTGGGGAA	GCACCCTCAT
8 51	+	98	1.86e-06	GAGTGATTTT	CTGGGGCAGGGGGA	TGACAGTGAG
6 75	+	26	2.19e-06	GTGCAGTCAG	GTGTGGGTGAAGGG	GATGCCTTCG
6 28	+	87	3.26e-06	GAGAGAGAAG	GAGAGGGAGAGGGA	GAGGGAGAGG
6 01	+	159	3.26e-06	GGGGACACGG	GAGAGGGGAGGAGG	CTGTCATGAG
8 02	-	17	3.70e-06	GAGGGAGGGA	GGGAGGGAGGGAGG	GAAGGGAGAG
5 28	+	481	3.70e-06	TCTCAGAGAA	GAAAGGGAAGGGGG	AGAGGTATGT
8 39	-	114	4.27e-06	GGGAACTGGG	GAGTGGGTGGAGAA	AGGGGTAGCA
5 72	-	323	4.27e-06	GAGAGAGAGA	GAGAGGGAGAGAGG	GAGAGAGAGA
5 67	+	168	4.27e-06	TAAAGGCAGA	GAGAGGGAGAGAGG	AGAGAAGTAG
4 48	+	356	4.78e-06	TCTTAGAGGC	AAGGGGGAGGGGGA	GGCAGAGGGG
8 50	+	173	5.48e-06	TGGAACAGGG	CAGGGGCTGGAGAG	TCAGCTCAGC
8 20	+	396	5.48e-06	CATGCACGCC	CTGTGGCTAGGGAG	AGAAGCCAGA
4 30	+	481	5.48e-06	GTGAAACAGT	CAGAGGGTGGATGG	TGGCTGGGGG
4 18	+	68	5.48e-06	GCTGGTCCCT	CAGGGGGAAGGGAT	GTCTCAGCAT
6 13	+	58	6.95e-06	ATGGAGATAG	GGGAGGGAAGGAGG	TATTGCAACA
5 02	+	180	8.76e-06	CAGGGAAGGG	GAAGGGATAGGGGG	TTTTCAGAGG
1 07	-	128	9.93e-06	GTATGGTCAA	GAGGGGCAGGAGAA	GAGAAGAGGG
4 25	-	726	9.93e-06	TGACTACATG	GCGGGGGTAGAGGG	TTCGAATCCA
7 29	+	108	1.10e-05	TTGGACTGAG	CTTGGGGGGGGGGG	TCCCAATGGA
3 14	+	416	1.24e-05	TGAGGAGCAG	GAGGGGAAGGGTGT	AGAGGACTTT
7 62	+	80	1.24e-05	CGGTAAGAGC	CAGTGGGAAGGTGT	GCAGTGAGAG
4 04	-	217	1.24e-05	TGGCGTTTTG	GTGTGGAGGGAGAG	CTGTTCAGAA
8 69	-	353	1.38e-05	GAAATCACAG	GTGGGGAGGGATGG	CTTAGGGATG
5 35	+	217	1.38e-05	GAGAGAAAGA	GAGAGGGGAGGAGA	GGAGAGAAGG
8 76	+	39	1.53e-05	GCCCCACCAC	GAGGGGATGGGTGT	GCCTGTCTAG
7 46	-	290	1.53e-05	GAGAGAGGGC	AAGTGGGAAGGAGG	AGCCCAGAAC
4 27	+	301	1.53e-05	CCCAGTGCCT	GTGGGGGAAAGAGA	TGAGAGAAAG
8 47	-	190	1.89e-05	ATCAGGGCAT	TTGTGGGGAGGGAG	TTATGTCATC
8 27	+	559	2.10e-05	GGTAGGGGAG	CAGGGTGTGGGGAG	GGTATATGGC
5 75	-	361	2.33e-05	AGGAGGAGCA	GTGGGGAAGAAGGA	AATGGACAAC
6 25	-	126	2.56e-05	CAGGGTGGGG	TTGGGGGTGAGGGA	TGACAGGTGT
8 58	-	210	2.84e-05	TCAGGCTGAT	CTTTGGGTGGGGGA	TTTTATGGTC
5 17	+	179	2.84e-05	TTTTGCAGTC	CTGGGGGAGGGAAC	ACATGGCACA
2 22	-	36	3.44e-05	TCGATGCGTG	GAGTGGGTGGAGCA	AGCCCCTAAC
1 09	+	71	6.45e-05	TGCATTCTCA	GAGTGGAGAGATAG	ACACTAAGCA
7 72	-	100	6.45e-05	ACACGGGACC	CAGTGGCGATAGGG	TTACCCTATG
5 21	-	327	6.45e-05	AGAGGCAGCG	GTGTGGAGAGAGAA	CTATGGCGTA
8 05	-	16	7.65e-05	XTGTCTGGXX	CAGTGGGXGAGGAT	GCACCTAACC
8 71	+	172	9.05e-05	GCCAGCTCAA	GTGTGGGAATGTGC	TGGTTCATTT
4 05	+	51	9.05e-05	ATACCTCATG	GTTTGGGGGGAAGG	CCGAGAAGGA
5 73	-	221	9.80e-05	AATATAGTCT	GAAGGGGTGTGGGC	CGTCAGAATA
4 40	-	122	9.80e-05	TTTAACTTCT	CAGAGGGTAAAGGC	CACTGAGGCA
3 02	-	44	1.06e-04	CCTGTGGCTT	GTGGGGAAAAATAG	AACCACTATA
5 18	-	170	1.15e-04	CAAAAGCGTC	CTGGAGGAAGGAGG	CAACCCCAGG
7 08	-	191	1.34e-04	GAAGAGAAGC	CTGAGGAAAAGAAG	GTCCAGTGAC
6 69	-	455	1.34e-04	AAGCTAGTCA	GAGTTGGAGTGGGA	ATCAAAGGGT
6 38	+	251	1.34e-04	GAAAAGAAAA	AAAAGGGAAGGGAG	GCAGAAAGGA
6 52	-	152	1.45e-04	ATTGCAGCCC	CTAAGGGAATAGGG	ATTCCACAGG
1 15	-	67	1.68e-04	AAGCAAAAAG	CAGAGGAAATATGG	GCACCAGGAT
7 24	-	87	1.68e-04	GCATCCCACA	AGGTGGCAGGAGAG	AAGCAGCCCT
6 74	-	381	1.68e-04	TGTGGAGGAT	GTGAGGAAAGGAAC	ACTATTCACT
5 38	+	316	1.68e-04	GGTTGCTAAG	GTGTTGCTAGGTGG	TTGCTAGGGT
7 65	-	74	1.95e-04	CATGATTTTT	GACTGGCTAGGTGG	CCCACAGTTT
4 67	+	256	1.95e-04	TTCTGAGTTA	CGTGGGCTGGGTGG	ATGCTCTCAT
4 23	-	99	1.95e-04	ACACAGGACC	CGGTGGCGATAGGG	TTACCCTATG
1 66	-	126	2.10e-04	ATCGTGACAC	CTATGGGTGGGTCG	CGGGTAGATC
3 05	-	65	2.25e-04	GCTGGGTGTG	GTGTGTAAGAGGGA	TTAGGGAGTG
4 02	+	58	2.25e-04	CTTTTACAGT	CTATGGAGAGAGAG	CACATTTAAA
8 34	-	356	2.41e-04	TGACTCAGAT	TAGGGGATGGGTCG	CTTCTACAGC
5 30	+	95	3.39e-04	GCCGGGGGTC	CTGAGGCAGAATGT	TCTCGATACC
8 25	+	232	3.86e-04	GGCTGATGGG	GCGTGGTTGAGGGG	TTATATAAGG
4 56	-	236	5.28e-04	TTGCAGCTAA	TGGAGGCTAGAGGT	CAGTCTTCAA
8 72	-	0	5.96e-04	ACATGTGTGT	GTGTGTGTGTGTGT
5 58	+	30	6.70e-04	AGGACGTGGA	CTATGGCAAGAAAA	CTGAAAATCA
4 3	+	65	7.95e-04	GTTTGTATTT	TGGGGGCTGTGGAT	TGAGTGAACT
