# Supplementary material for: Beyond the Binding Site: In Vivo Identification of tbx2, smarca5 and wnt5b as Molecular Targets of CNBP during Embryonic Development
Source: PLoS One. 2013 May 7;8(5):e63234. doi: 10.1371/journal.pone.0063234 (PMC3646763; doi:10.1371/journal.pone.0063234)
Supplement: Table S5 — COXPRESdB Data for CNBP. (XLSX) [file pone.0063234.s007.xlsx]

## Sheet: Mus musculus coxpresdb data
Mus musculus
Gene	MR*		Genes coexpressed with CNBP in Mus musculus as obtained in: http://coxpresdb.jp/
Cnbp	0.0		* Mutual Rank. This parameter shows strength of coexpression as described in Obayashi et al (2008).
Eif3e	2.0		A lower score (minimum = 1.0) reflects greater coexpression similarity between Cnbp and each gene.
Btf3	2.2
Dnaja2	3.3		Obayashi et al (2008) COXPRESdb: a database of coexpressed gene networks in mammals. Nucleic Acids Research. Vol. 36, Database issue D77–D82 doi:10.1093/nar/gkm840
Eif3m	4.0
Mrfap1	4.4
Psma1	4.6
Cct2	4.7
Ddx5	6.3
Cct8	6.5
Dhx15	7.5
Sumo1	7.9
Psma3	10.2
Serbp1	11.2
Nap1l4	12.0
Ube2d2	15.2
Eef1d	15.2
Uba2	15.3
Cse1l	15.5
Hnrnpk	15.6
Ran	16.1
Tcp1	18.7
Paics	19.4
Psma2	19.8
Eif3h	19.8
Cct4	19.9
Med4	20.6
Rpl4	21.6
Hnrnpa2b1	21.8
Srsf3	21.9
Grsf1	22.1
Sarnp	23.0
Hspa4	23.3
Bcas2	24.0
Psmc6	24.2
Rps3a	24.6
Psmd6	25.4
Npm1	26.5
Brix1	27.8
Eif2a	28.0
Hnrnpa1	28.4
Hspa8	28.6
Mat2a	29.0
Rrs1	29.0
Sf3b1	29.3
Psmd12	29.7
Eif4a2	30.0
Rad21	30.6
Hnrnph1	31.5
Cdv3	32.0
Tmem186	32.2
Sumo2	32.9
Psmc2	33.0
Metap1	33.1
Gnb2l1	33.3
Bccip	35.9
Eif4g2	36.6
Abce1	36.7
Psma6	38.0
Plrg1	38.5
Eif1	39.1
Rpl5	39.2
Ptges3	39.2
Pcbp2	39.4
Nmd3	39.5
Gtpbp4	40.2
Ube2d3	40.4
Fbxo22	40.4
Setd1b	40.8
Ddx3x	42.1
Vapa	42.2
Ncl	42.4
Psmc1	43.0
Eed	43.2
Fkbp3	43.9
Snrnp40	44.5
Denr	44.7
Skiv2l2	44.8
Rbbp7	45.2
Ei24	45.3
2007-09-01	45.5
Glrx3	45.5
Eif2s2	45.7
Rars	46.3
Cops5	46.3
Dcaf13	47.0
Nsmce4a	47.2
Srsf2	47.6
Psmb4	48.0
Tra2b	48.1
Grinl1a	48.6
Snrnp200	48.7
Pnrc2	49.8
2500003M10Rik	50.5
Hnrpdl	50.7
Actr10	50.7
Morf4l1	50.7
Tsn	51.1
Cct5	51.1
Hspa9	52.3
Strap	52.5
Hsp90ab1	52.8
C11orf58	52.9
Ppp2ca	53.4
Rbm8a	53.5
Slc25a5	53.9
Dnttip2	54.3
Psma4	55.1
Cpsf3	55.2
Hnrnpab	56.2
Ppp4r2	57.5
Wdr61	58.2
68965	58.6
Tiprl	60.4
Amd1	60.8
Srsf7	62.6
Magoh	64.1
Akirin1	64.2
Eef1b2	64.9
Eef1g	65.4
Nono	65.7
Cops6	65.8
Hadhb	67.4
Rps4x	68.7
Nucks1	69.0
Cops3	69.6
Cdc42	69.8
Arglu1	70.4
Cops8	70.4
Ddx1	71.7
Pdcd10	73.0
Psmb7	73.8
Mterfd1	74.5
Rabggtb	74.9
Riok2	76.5
Rbm17	76.9
Eif2s3	77.0
Tfam	77.1
Nup153	78.2
Bat2l2	78.8
Hnrnpr	80.9
Srsf5	81.1
Vbp1	81.2
Rpl7	81.7
Zfp106	81.7
Calm1	82.0
Psmc3	82.3
Aimp1	82.7
Ik	82.8
G3bp1	83.0
6330577E15Rik	83.5
Ptcd3	83.8
Pcbp1	84.8
Rsl24d1	85.2
Klhl24	85.4
Smu1	85.4
Rpl7a	85.6
Tomm20	86.0
Cul3	86.2
Sar1a	86.9
Pno1	87.1
Acp1	87.1
Cnih	87.2
H3f3a	87.8
AI314760	88.0
Timm17a	90.1
Vcp	90.2
Pdcl3	90.7
Psmd2	91.2
Rap1b	91.4
Bcap31	91.8
Srp54a	92.1
Anapc4	92.7
Rpl36al	92.9
Sub1	94.5
Ipo7	94.8
Sf3b2	95.5
Rpl14	95.5
Psma5	95.7
Atp5f1	95.8
Naca	97.1
Vdac2	99.4
Psma7	99.9
Luc7l2	100.2
Cdc5l	102.1
Dcun1d5	102.3
Oxct1	102.6
Stt3a	102.6
Hnrnpu	102.6
Polr2d	102.7
H2afz	104.1
Slc25a4	104.5
Hnrnpf	104.6
Srsf1	105.1
Usp7	106.0
Ppif	106.5
Ivns1abp	106.6
l7Rn6	108.0
Mesdc2	108.4
Nip7	108.4
Csnk1a1	108.6
Pcmt1	109.9
Cebpz	110.5
Clcc1	111.3
Zcchc10	111.4
Tra2a	111.7
Capza2	111.8
Ndufa9	112.2
77989	113.4
Pcnp	113.9
Cct6a	114.2
Rbm22	114.7
Gspt1	115.1
Pomp	115.9
Rpl19	116.0
Sec11a	116.0
Cmtm6	116.4
Eif3a	117.0
Tbrg1	117.5
Ssr3	118.0
Skp1a	118.0
Actr2	118.6
Cdc123	119.6
Rsrc2	119.7
Rpl6	121.5
Rtn4	123.1
Pak1ip1	123.3
Ccnl1	124.1
Eif4e	124.1
Cct3	124.3
Eif3l	124.3
Ccni	124.7
Eapp	125.3
Atp5b	125.5
Pcna	125.7
Zdhhc20	126.7
Atp5a1	127.5
Mrpl18	127.5
Kpnb1	128.8
Ube2v2	128.9
Seh1l	129.2
Psmd14	130.3
Ipo5	131.3
Hnrnph2	131.5
Selt	133.0
Dpm1	133.2
Rps8	133.2
Polr2b	133.3
Rab1	133.5
Naa15	133.6
Dnajc8	133.8
Commd8	135.0
Use1	135.5
Rps7	135.8
Nap1l1	136.7
Cul2	137.0
Sfpq	138.6
Pdcd6	139.1
Katna1	139.1
Mrpl13	139.3
Pmpcb	139.3
Dld	139.3
Eef1e1	139.4
Rnf7	139.8
Zfp148	140.1
Tmx1	140.3
Actr6	140.4
Eif3i	140.8
Csde1	141.0
Hmgb1	141.1
Mat2b	141.4
Psmb6	141.6
Phax	141.9
Hmgn1	142.7
C1qbp	143.4
Matr3	143.5
Rpl36a	143.6
Nop58	143.6
Srp14	143.8
Rheb	143.9
Btg1	144.2
Mki67ip	145.5
Llph	146.0
Naa20	146.0
Calm2	147.1
Polr2g	147.2
Actb	147.3
76296	147.5
Exosc7	147.8
Cops2	148.4
Tars	148.5
Eif1a	148.7
Crebzf	148.8
Smarca5	149.2
Cbfb	150.1
A030007N12Rik	150.4
Ssb	150.6
Slc30a5	150.9
Parp1	151.3
Btf3l4	151.4
Sp1	151.4

## Sheet: Danio rerio coxpresdb data
Danio rerio
Gene	MR*		Genes coexpressed with CNBP in Danio rerioas obtained in: http://coxpresdb.jp/
Cnbp	0.0		* Mutual Rank. This parameter shows strength of coexpression as described in Obayashi et al (2008).
Atpase	2.8		A lower score (minimum = 1.0) reflects greater coexpression similarity between Cnbp and each gene.
Ube2i2	3.0
Drg2	6.0		Obayashi et al (2008) COXPRESdb: a database of coexpressed gene networks in mammals. Nucleic Acids Research. Vol. 36, Database issue D77–D82 doi:10.1093/nar/gkm840
Paip2b	6.2
Ube2m	6.5
Ranbp1	6.9
Rhoab	7.2
Hspa9	8.4
Srsf6a	9.8
Pabpc1a	10.4
Eif4g2	12.0
Mtdha	12.2
Hnrnpa0	12.4
Atpaf1	13.8
Pa2g4a	14.7
Eif5a2	15.0
Hmgb2	16.4
Cwc15	17.0
Nutf2	17.2
Sf3b14	21.5
Fam96b	21.9
Nsfl1c	22.5
Csde1	23.2
Grb2	24.6
Mrps15	26.3
Zmat2	27.4
Lman2	27.7
Uchl5	28.1
Ran	28.9
Ier3	31.1
Cnih	31.7
Fundc2	31.8
Eif3s10	33.1
Trnau1apl	33.6
Wu:Fa93c10	34.9
Hnrpl	35.5
Ppp2r2d	37.5
Mrpl19	38.0
Pdcl3	39.5
Btf3	41.0
Ssb	42.0
Eif1b	42.4
Snrpg	42.9
Metap2	43.5
Anp32b	43.7
Ybx1	44.2
Tm9sf3	45.3
Smarca4	46.3
Capzb	46.7
Wu:Fc56c01	47.4
Yes1	47.5
Ctnnb1	47.8
Atp6v0c	48.0
Tef	48.9
Si:Dkey-250d21.1	49.3
Sgta	49.5
Tmem165	50.7
Prmt1	50.8
Dlat	51.9
U2af1	52.5
Hsdl2	54.4
Pdcd4a	54.4
Pdha1a	55.3
Glrx3	57.0
Hibadhb	58.3
Noc2l	60.1
Exosc4	60.5
Hig1	61.0
Scarb2	61.0
Serbp1	61.2
Ddx17	61.5
Sf3b5	61.9
Eif1axb	62.6
Hmga1	63.3
Vbp1	64.0
Tomm20	67.5
Tia1l	67.5
Srsf7	73.7
Psmd9	74.6
Setb	77.4
Actl6a	78.4
Ppm1aa	78.5
Ndufaf1	79.5
Perp	79.8
Cct7	80.8
Mpp6a	81.1
393903	81.7
Fcf1	82.6
Si:Ch211-51e12.7	83.1
Dnaja2	83.9
Polr3h	84.0
Txndc5	84.1
Adssl	84.2
Dsc2l	85.0
Khdrbs1a	85.1
Myg1	85.1
Eif3jb	85.6
Sf3b1	88.2
Ube2l3	88.7
Mapk3	89.0
Ccng1	89.3
Tmed10	89.8
Rpn1	91.1
C19orf63	91.8
Actr2	92.3
Eftud2	93.9
Rbm8a	94.4
Obfc2a	94.5
Dyrk3	94.9
Ppp1r14b	96.6
Pob	96.8
Ube2d4	97.5
Eif4a1a	100.0
Myl9l	100.4
Srp68	101.1
Sept7a	104.1
Arf2	106.8
Ssu72	107.8
Npepl1	107.8
Mtx2	108.1
Cops5	108.1
Usp7	108.8
C6orf62	108.9
Gna13a	109.4
Hmg14	112.4
Nhp2	114.3
Lamc1	114.6
Dpp7	115.3
Papolb	116.4
Srp9	119.8
323249	120.0
Grsf1	120.2
Psma1	121.5
Med29	122.3
Selt2	123.8
Khdrbs1b	124.3
Ttc35	125.7
Nnt	126.2
Psmc6	127.5
Mrpl28	128.4
Sf3a2	129.8
Akr1a1b	129.9
Wu:Fc96c10	131.1
Mrpl20	131.3
Mrps7	131.9
Mfap1	131.9
38961	133.3
Vps26b	133.4
Fbl	134.0
Emd	135.5
LOC571127	136.2
Pes	136.9
Snrpd3l	137.3
Nucb1	140.2
Prps1a	141.4
Adka	142.0
Bcas2	142.1
Cops4	143.8
Magoh	144.0
Ddx18	144.1
Sdhda	144.2
Ube2v2	144.2
Nudt9	144.5
Mrps24	146.2
Rbm39b	147.0
Caprin1a	147.8
Tcp1	149.3
Adi1	149.7
Cct8	150.1
Seta	153.1
Ck2a1	157.0
Psma5	157.6
LOC567309	158.4
Psmb6	159.8
Sec61al1	160.2
Spcs2	160.2
Tm9sf2	162.2
Psmb3	162.5
Npm1	163.2
Rhoad	163.6
Add3a	164.3
Sb:Cb215	164.5
Tnpo2	165.3
Tspan14	165.4
Gar1	165.5
Esd	166.8
Snrpd1	168.8
Eif1b	170.6
C1d	171.5
St13	171.5
Slc39a7	173.4
Mobkl3	174.0
Rcn1	174.2
Copa	174.9
Tomm40	175.5
Pl10	176.1
Hnrnpk	177.4
Tlk1b	177.5
Gpn1	177.8
Znf330	178.4
Nhp2l1	179.2
LOC436809	179.4
Srsf2	181.1
Araf	181.7
Pfdn4	182.4
Dbt	183.6
Tceb2	184.9
Nmt1a	185.1
Prelid1	185.5
Eif4bb	185.5
Gspt1	186.3
Rpl7l1	186.7
Tmpob	187.2
Snrnp70	187.5
Agk	188.9
Elof1	190.8
LOC799971	191.3
Huwe1	191.5
Ssr4	192.0
Mrpl12	192.5
Taf8	193.6
Abce1	194.0
Cdc42ep1	194.6
Ddx3	194.6
Ddx19	195.3
570122	196.8
Pofut1	198.1
Nip7	198.6
Klf4	198.8
Atic	200.6
Cyb5b	203.8
Nop2	204.2
449904	205.1
Imp4	205.2
Mrps31	205.5
Rps18	208.0
LOC445116	210.0
Sugt1	211.6
Ugdh	213.4
Psmd3	213.4
Acin1b	213.6
Rab10	214.3
Eif1a	214.5
Fkbp1aa	217.3
Timm9	217.4
LOC436899	217.7
Sart1	219.3
Dhx15	219.5
Ostc	221.0
Sec61g	221.3
Rpl12	222.0
Rnf19a	223.9
Nd1	225.7
Wu:Fb12c09	227.5
Faf2	228.4
Etf1	229.2
Ndufab1	229.5
Yy1a	229.7
Sumo3l	230.1
Hbs1l	231.2
Snrpb	234.5
Ppat	235.6
Pgrmc2	237.0
Mcm3	237.3
Mrp63	238.6
Ddb2	238.8
Rab25	238.9
Tfam	239.1
Rbx1	240.0
Slc16a8	240.9
Ube2q2	241.6
Ddx5	242.5
Tmem214	242.9
Wu:Fe11f09	243.2
C20orf11	243.8
LOC553790	245.7
Slc25a16	247.7
Csnk1da	249.5
Vcp	249.5
Aars	249.9
Ube2n	250.6
Kpnb3	251.7
Taf2	252.5
Eif4e1c	253.3
Hnrnpd	253.4
Sptlc2	253.4
Psmg1	258.9
Eif2s2	259.3
Zgc:110388	259.9
Pcca	260.2
Rrs1	260.4
C3orf1	260.6
Wu:Fc35h07	260.8
Cited3	261.7
Wdr3	261.9
Glyr1	262.4
Csnk2a1	263.1
Rbmx	263.5
Zgc:109888	266.9
Qars	267.0
