# Supplementary material for: Beyond the Binding Site: In Vivo Identification of tbx2, smarca5 and wnt5b as Molecular Targets of CNBP during Embryonic Development
Source: PLoS One. 2013 May 7;8(5):e63234. doi: 10.1371/journal.pone.0063234 (PMC3646763; doi:10.1371/journal.pone.0063234)
Supplement: Table S6 — Synexpression Data for CNBP. (XLSX) [file pone.0063234.s008.xlsx]

## Sheet: Danio rerio in situ (ZFIN)
Danio rerio Genes
Aacs		Genes expressed in similar territories than CNBP, as determined by ISH.
Aanat1		Data obtained from http://zfin.org/
Aanat2
Aarsd1
Abat
Abca1a
Abca1b
Abca5
Abcb5
Abcc4
Abcc8
Abce1
Ablim3
Acana
Acat2
Acer1
Ache
Aclya
Aco2
Acot11a
Acox1
Acp5a
Acpl2
Acsbg2
Acsl4a
Acss1
Acta1a
Acta1b
Actn1
Actn2
Actn3a
Actn3b
Actn4
Acvr1l
Acvr2a
Acvr2b
Acvrl1
Acy1
Adcy1a
Adcy1b
Adcy5
Adcy8
Adcyap1a
Adcyap1b
Adcyap1r1
Adh5
Adh8a
Adi1
Adipoql
Adipoql2
Adipor1a
Adipor1b
Adipor2
Adka
Adkb
Admp
Adob
Adora2aa
Adora2b
Adra2a
Adra2b
Adra2c
Adra2da
Adra2db
Adrb1
Adrb2a
Adrbk2
Agbl5
Agpat3
Agrn
Agtr2
Agxt2
Ahctf1
Ahcy
Ahcyl1
Ahcyl2
Ahi1
Ahr2
Aif1l
Aimp2
Ak3
Akap12
Akap1b
Akt2l
Aktip
Alcama
Alcamb
Aldh18a1
Aldh1a2
Aldh1a3
Aldh2a
Aldh2b
Aldh4a1
Aldh6a1
Aldh7a1
Aldoaa
Aldob
Aldoca
Aldocb
Alg9
Alox12
Alp
Alpi
Als2cr4b
Alx4b
Amigo1
Amotl2a
Amph
Amt
And2
Angptl2
Angptl6
Angptl7
Ank2
Ankrd12
Anp32b
Anxa11a
Anxa11b
Anxa13
Anxa1a
Anxa2a
Aox3
Ap1s1
Ap2m1a
Ap3b1
Ap3m1
Apc
Apex1
Aph1b
Apln
Aplnra
Aplp
Apobec2a
Apobl
Apoea
Apoeb
Appb
Appl1
Appl2
Aqp10a
Aqp12
Aqp1a1
Aqp3a
Aqp3b
Aqp4
Aqp8a1
Aqp9a
Aqp9b
Ar
Arcn1l
Arf1
Arf4
Arf5
Arfip1
Arfip2a
Arg2
Arhgap1
Arhgap12
Arhgap28
Arhgap29b
Arhgdia
Arhgef1
Arhgef11
Arid1aa
Arl1
Arl13a
Arl3l1
Arl3l2
Arl4a
Arl4ca
Arl4cb
Arl4l
Arl6
Arl6ip1
Arnt2
Arpc1b
Arpc5la
Arr3
Arr3l
Arrb2b
Arrdc2
Arx
Ascl1a
Ascl1b
Asl
Asph
Aspn
Atad5a
Atf7a
Atf7b
Atic
Atm
Atoh1a
Atoh1b
Atoh1c
Atoh7
Atp1a1
Atp1a1a2
Atp1a1a4
Atp1a1a5
Atp1a1b
Atp1a2a
Atp1a3a
Atp1a3al
Atp1a3b
Atp1b1a
Atp1b1b
Atp1b2a
Atp1b2b
Atp1b3a
Atp1b3b
Atp2a1
Atp2b1a
Atp2b1b
Atp2b2
Atp2b3a
Atp2b3b
Atp2b4
Atp5d
Atp5g
Atp5h
Atp5o
Atp6ap1
Atp6ap2
Atp6v0ca
Atp6v0cb
Atp6v0d1
Atp6v1al
Atp6v1ba
Atp6v1c1b
Atp6v1g1
Atp6v1h
Atp7a
Atxn1a
Atxn1b
Atxn1l
Aurka
Aurkb
Axin2
Azin1a
B2m
B3gnt5a
B3gnt7
B4galt1
Ba1
Bace2l
Bactin1
Bactin2
Bad
Baiap2l1a
Bambia
Bambib
Barhl11
Barhl12
Barhl2
Barx1
Barx2
Baxa
Baxb
Bbc3
Bbs2
Bbs5
Bbs7
Bcam
Bcas2
Bcat1
Bckdk
Bcl2
Bcl2l1
Bcl2l10
Bcl6a
Bcl7a
Bdnf
Bglap
Bhlha15
Bhlhe22
Bhlhe23
Bhlhe40
Bhlhe41
Bida
Biglycan
Bik
Birc5b
Blm
Bmp1a
Bmp2a
Bmp2b
Bmp4
Bmp5
Bmp7b
Bmper
Bmpr1ba
Bmpr2a
Bmpr2b
Bnc1
Bnc2
Bnip3
Boc
Boka
Bokb
Bop1
Bora
Brap
Brca2
Brd2a
Brd2b
Brd4
Brd8
Brf1a
Brip1
Brn12
Brp44
Brpf1
Bsk146
Btbd6b
Btg1
Btg2
Btg3
Bysl
Bzw1a
C11orf2
C19orf12
C1galt1b
C1ql4l
C20orf11
C20orf94
C21orf59l
C2orf60
C2orf71
C3orf26
C3orf58a
C5orf24
C5orf44
C6
C8a
Ca2
Ca4a
Ca7
Ca8
Ca9
Cabin1
Cabp1
Cabp5
Cacna1aa
Cacnb1
Cacnb2a
Cacnb2b
Cacnb3a
Cacnb3b
Cacnb4a
Cacnb4b
Cactin
Cad
Cadm1a
Cadm1b
Cadm2a
Cadm2b
Cadm3
Cadm4
Cadps2
Cahz
Calb2a
Calb2b
Calca
Cald1
Calm1a
Calm1b
Calm2a
Calm2b
Calr
Calrl
Calrl2
Calua
Calub
Camk1g
Camk2a
Camk2b1
Camk2d2
Camk2g1
Camk2g2
Camk2n1a
Camk2n2
Camk4
Camkvb
Capn1
Capn2a
Capn3
Capns1b
Capslb
Carm1
Cars
Cart
Cask
Casp3a
Casp3b
Cast
Casz1
Cat
Cav1
Cav3
Cbfb
Cbr1l
Cbsa
Cbsb
Ccbe1
Ccbl2
Ccd58
Ccdc64
Ccdc80
Ccdc85al
Ccdc85b
Ccm2
Ccna2
Ccnb1
Ccnb2
Ccnd1
Ccne
Ccne2
Ccnf
Ccng1
Ccng2
Ccnh
Ccrl1b
Cct4
Cct5
Cd151l
Cd164
Cd276
Cd63
Cd82a
Cd99l2
Cd9a
Cdc16
Cdc25
Cdc26
Cdc42ep1
Cdc42ep2
Cdca7
Cdh1
Cdh10
Cdh2
Cdh4
Cdh5
Cdh6
Cdh7
Cdk2
Cdk5
Cdk5r1b
Cdk7
Cdkn1a
Cdkn1b
Cdkn1c
Cdkrap3
Cdo1
Cdon
Cdt1
Cdv3
Cdx1b
Cebpa
Cebpd
Celf1
Celf2
Celf5
Celsr1a
Celsr1b
Cep290
Cep70
Cfdl
Cfh
Cfhl1
Cfhl2
Cfhl3
Cfhl4
Cfl1
Cfl1l
Cfl2
CFP
Chac1
Chad
Chaf1a
Chaf1b
Chat
Chchd10
Chd
Chek1
Chek2
Chga
Chid1
Chmp5
Chn1
Chpt1
Chrdl2
Chrm2a
Chrna4
Chrna6
Chst1
Chst11
Chsy1
Chtf18
Chuk
Churc1
Cilp
Cirh1a
Cirp
Cited2
Cited3
Ckba
Ckbb
Ckma
Ckmb
Ckmt2
Cldn1
Cldn11b
Cldn12
Cldn15la
Cldn2
Cldn5a
Cldn5b
Cldn7b
Cldna
Cldnb
Cldne
Cldnf
Cldng
Cldnh
Cldni
Cldnj
Clic4
Clic5
Clock
Clptm1
Clstn1
Cltca
Clu
Clybl
Cmas
Cmpk
Cmyb
Cnbp
Cndp2
Cnfn
Cnga3a
Cnga5
Cnn2
Cnn3a
Cnnm2a
Cnp
Cnpy1
Cnr1
Cnr2
Cnrg
Cntfr
Cntn1a
Cntn1b
Cntn2
Col10a1
Col11a1a
Col11a1b
Col11a2
Col12a1
Col14a1
Col15a1a
Col15a1b
Col18a1
Col1a1a
Col1a2
Col27a1a
Col27a1b
Col2a1a
Col4a3bp
Col4a5
Col5a1
Col5a2l
Col5a3
Col6a2
Col7a1l
Col8a1a
Col9a1
Col9a2
Col9a3
Copa
Copb1
Copb2
Copeb
Copg2
Coro1b
Coro1ca
Cox17
Cox4i1
Cox4i2
Cox5aa
Cox6a1
Cpa6
Cpb1
Cpe
Cplx2l
Cplx4a
Cpn1
Cpne1
Cpsf6
Cq10a
Crabp1a
Crabp1b
Crabp2a
Crabp2b
Crb1
Crb2
Crb2l
Crb3a
Crb3b
Creb1
Creb3l3l
Creld2
Crestin
Crfb5
Crh
Crhbp
Crhr1
Crim1
Crip2
Crispld1b
Crlf1a
Crtap
Crx
Cry1a
Cryaa
Cryaba
Cryabb
Cryba1a
Cryba1b
Cryba1l
Cryba2a
Cryba2b
Cryba4
Crybb1
Crybb1l1
Crybb1l2
Crybb1l3
Crybb2
Crybb3
Crygm1
Crygm2a
Crygm2b
Crygm2c
Crygm2d1
Crygm2d10
Crygm2d11
Crygm2d12
Crygm2d13
Crygm2d14
Crygm2d15
Crygm2d16
Crygm2d2
Crygm2d3
Crygm2d5
Crygm2d6
Crygm2d7
Crygm2d8
Crygm2d9
Crygm2e
Crygm2f
Crygm3
Crygm4
Crygm5
Crygm6
Crygm7
Crygmx
Crygmxl1
Crygmxl2
Crygn1
Crygn2
Crygs1
Crygs2
Crygs3
Crygs4
Csad
Cse1l
Csnk1a1
Csnk1da
Csnk1db
Csnk1e
Csnk1g2a
Csrnp1b
Csrp1a
Ctbp2
Ctbp2l
Ctcf
Ctgf
Ctnnb1
Ctnnbip1
Ctps
Ctsba
Ctsf
Ctsl1b
Cul4a
Cutl1
Cx23
Cx275
Cx286
Cx303
Cx344
Cx35
Cx399
Cx418
Cx43
Cx434
Cx441
Cx526
Cx527
Cx529
Cx555
Cxadr
Cxc46
Cxc56
Cxc64
Cxc66
Cxcl12a
Cxcl12b
Cxcl14
Cxcr1
Cxcr2
Cxcr4a
Cxcr4b
Cxcr7b
Cxxc1
Cyb5a
Cyc1
Cyfip2
Cygb1
Cygb2
Cyp11b2
Cyp19a1a
Cyp19a1b
Cyp1a
Cyp1b1
Cyp1c1
Cyp1c2
Cyp1d1
Cyp20a1
Cyp26a1
Cyp26b1
Cyp26c1
Cyp2y3
Cyp3a65
Cyp3c1
Cyp4t8
Cyp51
Cyp7a1a
Cypa
Cyr61
Cyr61l1
Cyyr1
Daam1b
Dab1a
Dach1
Dact1
Dag1
Dagla
Dao2
Dap1b
Dap3
Dapp1
Dbh
Dbx1a
Dcaf7
Dcbld1
Dcc
Dchs1
Dclk2
Dcn
Dct
Dctn1a
Ddb2
Ddc
Ddost
Ddx18
Ddx21
Ddx27
Degs1
Depdc1a
Dera
Dgcr2
Dhcr24
Dhcr7
Dhfr
Dhrs3a
Dhrs3b
Dhrs9
Dhtkd1
Diaph2
Dio2
Dip2ba
Diras1a
Disc1
Disp1
Dla
Dlb
Dlc
Dld
Dldh
Dlg1
Dlg1l
Dlg2
Dlg3
Dlg4
Dlgap5
Dlst
Dlx1a
Dlx2a
Dlx2b
Dlx3b
Dlx4a
Dlx4b
Dlx5a
Dlx6a
Dmbx1a
Dmbx1b
Dmd
Dmrt2a
Dmrt2b
Dnah9
Dnaja
Dnajb11
Dnajb1b
Dnajb6b
Dnajc2
Dnajc3
Dnajc5aa
Dnajc6
Dnajc9
Dnase1l3l
Dnmt1
Dnmt4
Dnmt7
Dnttip2
Dock7
Dpp3
Dpysl2b
Dpysl3
Dpysl4
Dpysl5a
Dpysl5b
Drd1
Drd2a
Drd2b
Drd2l
Drd3
Drd4a
Drd4b
Drd4-Rs
Drgx
Drp2
Dsc2l
Dscam
Dscc1
Dsred
Dsred2
Dtl
Dtna
Dtnb
Dtnbp1a
Dtng
Duf729
Dusp1
Dusp2
Dusp4
Dusp5
Dusp6
Dut
Dvr1
Dync1h1
Dync2h1
Dync2i1
Dync2li1
Dynll2a
Dyrk1b
Eaf1
Eaf2
Ecm2
Edn1
Ednra
Eef2b
Eef2l2
Ef1a
Efemp2
Efhc1
Efna1b
Efna2
Efna3b
Efna5a
Efna5b
Efnb1
Efnb2a
Efnb3b
Egfl6
EGFP
Egfra
Egr1
Egr2a
Egr2b
Egr3
Ehd1
Ehd2
Eif2ak2
Eif2b3
Eif2b5
Eif2s1
Eif3ea
Eif3ja
Eif3jb
Eif3s2
Eif4a1a
Eif4a1b
Eif4a2
Eif4e
Eif4e2
Eif4ebp3l
Eif5
Eif6
Ek1
Elavl3
Elfn1
Ell2
Elmo1
Elna
Elnb
Elovl1b
Elovl2
Elovl4a
Elovl4b
Elovl5
Elovl6
Elp4
Emilin1a
Emilin1b
Emilin2b
Emilin3a
Emilin3b
Eml2
Emx1
Emx2
Emx3
Enc1l
Eng1a
Eng1b
Eng2a
Eng2b
Eno1
Eno2
Eno3
Enpp6
Ent1
Entpd1
Entpd3
Eomesa
Epas1b
Epb41l3a
Epb41l3b
Epb41l5
Epcam
Epd
Epha4a
Epha4b
Epha7
Ephb3a
Ephb4a
Ephb4b
Epo
Epyc
Erbb2
Erg
Erlec1
Es1
Esama
Esr1
Esr2b
Esrra
Esrrb
Esrrd
Esrrga
Etfa
Ets1a
Etv1
Etv2
Etv5a
Etv5b
Eve1
Evla
Evlb
Evpl
Evx1
Exoc3l2
Exoc6
Exorh
Exosc2
Exosc4
Exosc6
Exosc8
Ext1a
Ext1b
Ext1c
Eya1
Eya2
Eya3
Eya4
Eyfp
Ezh2
Ezr
F10
Fabp10b
Fabp11a
Fabp11b
Fabp1b2
Fabp3
Fabp7a
Fadd
Fads2
Fah
Fam107b
Fam116b
Fam123b
Fam136a
Fam18b
Fam3c
Fam46c
Fam49a
Fam49ba
Fam49bb
Fam53b
Fam84a
Fanca
Fancb
Fancc
Fancd2
Fance
Fancf
Fancg
Fanci
Fancl
Fancm
Far1
Farsb
Fat1
Fbl
Fbn2b
Fbp1a
Fbp2
Fbxl14b
Fbxo25
Fbxo5
Fbxo9
Fcho2
Fen1
Fermt2
Fev
Fez1
Fezf2
Fgf1
Fgf10a
Fgf13
Fgf13l
Fgf16
Fgf17
Fgf18a
Fgf18b
Fgf19
Fgf2
Fgf21
Fgf24
Fgf3
Fgf4
Fgf6a
Fgf8a
Fgf8b
Fgfbp1
Fgfr1a
Fgfr1b
Fgfr2
Fgfr3
Fgfr4
Fgfrl1a
Fgfrl1b
Fhc
Fhl
Fhl2a
Fhl2b
Fhla
Fibin
Fign
Fkbp10
Fkbp11
Fkbp14
Fkbp1ab
Fkbp1b
Fkbp3
Fkrp
Fktn
Flh
Fli1a
Flj13639
Flncb
Flot1a
Flot1b
Flot2a
Flrt1a
Flrt1b
Flrt3
Flt1
Flt4
Fmr1
Fn1
Fn1b
Fnbp1l
Fos
Foxa
Foxa1
Foxa2
Foxa3
Foxb1
Foxb11
Foxb12
Foxb2
Foxc1a
Foxc1b
Foxd1
Foxd3
Foxe1
Foxe3
Foxg1a
Foxg1b
Foxg1c
Foxh1
Foxi1
Foxj1a
Foxj1b
Foxl1
Foxn1
Foxn4
Foxo1a
Foxo1b
Foxo3a
Foxp1b
Foxp2
Foxq1l
Fpgs
Fras1
Frem1a
Frem2a
Frem3
Fryb
Frzb
Fscn1
Fscn2
Fshb
Fsta
Fstb
Fstl1a
Fstl1b
Fstl4
Fstl5
Fth1a
Ftsj
Fundc1
Fxr1
Fxyd1
Fxyd6
Fyna
Fzd2
Fzd6
Fzd7a
Fzd7b
Fzd8a
G2e3
Gaba
Gabarapa
Gabbr1a
Gabra1
Gabra6a
Gabra6b
Gad1b
Gad2
Gadd45
Gadd45aa
Gadd45ab
Gadd45ba
Gadd45bb
Gadd45g
Gak
Gal4FF
Gal4-VP16
Galnt11
Gamt
Gap43
Gapdh
Gapdhs
Gart
Gas6
Gata2a
Gata2b
Gata3
Gats
Gb:Bi671621
Gbx1
Gbx2
Gc
Gc2
Gc3
Gch2
Gclc
Gclm
Gcm2
Gcp60
Gdf11
Gdf5
Gdf6a
Gdnf
Gdpd3
Gemin5
Gfap
GFP
Gfpt1
Gfra1a
Gfra1b
Gfra2
Ggct
Ggcx
Ggt1
Ghrhr
Ghrhrl
Ghrl
Ghsra
Ghsrb
Gins3
Gipc2
Gja3
Glceb
Gli1
Gli2a
Gli2b
Gli3
Glo1
Glra1
Glra4a
Glrbb
Glrx5
Gltscr1
Glud1a
Glud1b
Glula
Glulb
Glypican1
Gmnn
Gmppab
Gmps
Gnai2
Gnai2l
Gnao1a
Gnao1b
Gnat1
Gnat2
Gnav1
Gnb1a
Gnb1b
Gnb2
Gnb2l1
Gnb3a
Gnb3b
Gnb5b
Gng13b
Gng2
Gng3
Gng7
Gng8
Gngt1
Gngt2a
Gnl2
Gnl3
Gnrh2
Gnrh3
Gnrhr1
Gnrhr2
Gnrhr3
Gnrhr4
Golga5
Golga7b
Gorab
Gorasp1
Got1
Got2b
Gpd1b
Gper
Gpia
Gpib
Gpm6aa
Gpm6ab
Gpm6ba
Gpm6bb
Gpr126
Gpr133
Gpr143
Gpr146
Gpr158
Gpr161
Gpr182
Gpr56
Gpr85
Gpr98
Gpt2
Gpx1a
Gpx4b
Gpx7
Gpx8
Grap
Grem1a
Grem1b
Grem2
Gria1a
Gria1b
Gria2a
Gria2b
Gria3a
Gria3b
Gria4a
Gria4b
Grid2
Grifin
Grin1a
Grin1b
Grin2aa
Grin2ab
Grin2da
Grin2db
Grk1a
Grk1b
Grk5
Grk7a
Grk7b
Grma
Grn1
Grn2
Grna
Grnb
Gro1
Grwd1
Gsc
Gsg1l
Gsna
Gsnb
Gspt1
Gss
Gstal
Gstm
Gstp1
Gstt1a
Gtpbp1
Gtpbp1l
Gtsf1
Guca1a
Guca1b
Guca1c
Guca1d
Guca1e
Guca1g
Gucy2f
Guk1
Gulp1
Gyg1
Gyltl1b
H2afy2
Hadha
Hand2
Hao2
Hapln1a
Hapln2
Has3
Hat1
Hax1
Hbaa1
Hccs
Hcrt
Hcrtr2
Hdac1
Hdac4
Hddc3
Hdgfrp2
Hdlbp
Hdr
Heatr1
Hectd3
Hells
Hem
Her11
Her12
Her151
Her2
Her41
Her45
Her5
Her6
Her8a
Her9
Hes6
Hexa
Hey1
Hey2
Hgd
Hgfa
Hgfb
Hhex
Hhip
Hif1ab
Hif1an
Hig1
Hint2
Hipk2
Hk1
Hk2
Hlx1
Hm13
Hmcn1
Hmcn2
Hmga2
Hmgb1
Hmgcrb
Hmgcs1
Hmgn3
Hmox1
Hmx1
Hmx3
Hmx4
Hn1l
Hnf1ba
Hnf1bb
Hnrnpab
Homer1
Homez
Hopx
Horizin
Hoxa1a
Hoxa2b
Hoxa3a
Hoxa4a
Hoxa5a
Hoxa9a
Hoxb1a
Hoxb1b
Hoxb2a
Hoxb3a
Hoxb4a
Hoxb5a
Hoxb5b
Hoxb6a
Hoxb6b
Hoxb8a
Hoxc1a
Hoxc4a
Hoxd3a
Hoxd4a
Hoxd9a
Hpca
Hpd
Hprt1
Hprt1l
Hps1
Hps5
Hrasa
Hs2st1a
Hs3st1
Hs3st1l1
Hs3st3b1a
Hs3st3b1b
Hs3st3l
Hs3st4
Hs6st1a
Hs6st1b
Hs6st2
Hs6st3
Hsd11b2
Hsd17b10
Hsd17b12a
Hsd3b7
Hsdl1
Hsf1
Hsf2
Hsp47
Hsp70
Hsp90a1
Hsp90a2
Hsp90ab1
Hsp90b1
Hspa12b
Hspa5
Hspa8
Hspa9
Hspb1
Hspb11
Hspb8
Hspb9
Hspd1
Hspe1
Hspg2
Htr1aa
Htr1ab
Htr1bd
Htt
Hyou1
Iclp1
Icn
Icn2
Id:Ibd1017
Id:Ibd1072
Id:Ibd1087
Id:Ibd1090
Id:Ibd1125
Id:Ibd1128
Id:Ibd1148
Id:Ibd1172
Id:Ibd1202
Id:Ibd1228
Id:Ibd1234
Id:Ibd2009
Id:Ibd2048
Id:Ibd2050
Id:Ibd2051
Id:Ibd2573
Id:Ibd2782
Id:Ibd2867
Id:Ibd2897
Id:Ibd3148
Id:Ibd3293
Id:Ibd3339
Id:Ibd3350
Id:Ibd3427
Id:Ibd5025
Id:Ibd5037
Id:Ibd5038
Id:Ibd5051
Id:Ibd5083
Id:Ibd5084
Id:Ibd5092
Id:Ibd5096
Id:Ibd5101
Id:Ibd5104
Id:Ibd5116
Id:Ibd5122
Id:Ibd5125
Id:Ibd5128
Id:Ibd5131
Id:Ibd5141
Id:Ibd5148
Id1
Id2a
Id2b
Id3
Id4
Idh1
Idh3a
Idh3b
Ids
Ier2
Ier5l
Ifng1-2
Ifnphi1
Ifnphi2
Ifnphi3
Ifrd2
Ift20
Ift52
Ift57
Ift80
Ift88
Igdcc3
Igdcc4
Igf1
Igf1ra
Igf1rb
Igf2a
Igf2b
Igf2r
Igfbp1a
Igfbp2a
Igfbp3
Igfbp5b
Igfbp6a
Igfbp6b
Igfbp7
Iglon5
Igsf21a
Igsf21b
Ihha
Ihhb
Ik
Ikzf1
Il10
Il12a
Il17rd
Il1b
Il1rapl1a
Il1rapl1b
Il8
Ildr2
Im:5080974
Im:5546437
Im:5911856
Im:6891640
Im:6893415
Im:6894391
Im:6901549
Im:6901619
Im:6903726
Im:6904866
Im:6907068
Im:6910558
Im:6911381
Im:6911434
Im:6912512
Im:7136112
Im:7136220
Im:7136239
Im:7136258
Im:7136316
Im:7136505
Im:7137116
Im:7137180
Im:7137339
Im:7137453
Im:7137555
Im:7138016
Im:7138430
Im:7138446
Im:7138733
Im:7138882
Im:7139293
Im:7139949
Im:7140016
Im:7140038
Im:7140066
Im:7140212
Im:7140566
Im:7140827
Im:7141132
Im:7141212
Im:7142016
Im:7142667
Im:7142702
Im:7142834
Im:7142863
Im:7142864
Im:7142877
Im:7143022
Im:7143453
Im:7143869
Im:7144261
Im:7144424
Im:7144813
Im:7145019
Im:7145044
Im:7145949
Im:7146467
Im:7147630
Im:7148223
Im:7148416
Im:7148435
Im:7148882
Im:7148949
Im:7149028
Im:7149055
Im:7149347
Im:7150060
Im:7150401
Im:7150454
Im:7150469
Im:7150505
Im:7150988
Im:7151033
Im:7151139
Im:7151244
Im:7151270
Im:7151632
Im:7151712
Im:7152092
Im:7152141
Im:7152348
Im:7152405
Im:7152557
Im:7152670
Im:7152781
Im:7152785
Im:7152872
Im:7153077
Im:7153128
Im:7153388
Im:7153558
Im:7154419
Im:7154516
Im:7154787
Im:7154964
Im:7155004
Im:7155668
Im:7155999
Im:7156396
Im:7156614
Im:7156792
Im:7157400
Im:7157812
Im:7157920
Im:7158176
Im:7158386
Im:7158479
Im:7158514
Im:7158540
Im:7158782
Im:7158978
Im:7159004
Im:7159005
Im:7159098
Im:7159184
Im:7159195
Im:7159260
Im:7159451
Im:7159538
Im:7159607
Im:7159684
Im:7160065
Im:7160147
Im:7160415
Im:7160421
Im:7160493
Im:7160566
Im:7160636
Im:7161829
Im:7162646
Im:7164961
Im:7165146
Immt
Imp4
Impa2
Impdh1a
Impdh1b
Impdh2
Inab
Inhbaa
Inka1a
Inka1b
Insb
Insig1
Insm1a
Insm1b
Insra
Insrb
Ip6k2
Ipo9
Irbp
Irbpl
Irf2bp2a
Irf2bp2b
Irf4b
Irf6
Irf7
Irx1a
Irx1b
Irx2a
Irx3a
Irx3b
Irx4a
Irx4b
Irx5a
Irx5b
Irx6a
Irx7
Isl1
Isl2a
Isl2b
Islr2
Itga3b
Itga5
Itga6a
Itgav
Itgb1b
Itgb3b
Itln1
Itln5
Itln6
Itm1
Itm2ca
Itpk1
Itpr3
Ivd
Ivns1abpa
Jag1a
Jag1b
Jag2
Jam2b
Jhdm1da
Jhdm1db
Jmjd7
Jun
Junb
Junbl
Jup
Kaede
Kal1a
Kars
Katnal1
Kbp
Kcnab1
Kcnd3
Kcnf1
Kcnip1b
Kcnip3
Kcnip3l
Kcnj11l
Kcnj13
Kctd121
Kctd15a
Kctd4
Kdelr2
Kdelr2l
Kdelr3
Kdm5bb
Kdm5c
Kdrl
Keap1a
Keap1b
Kera
Khdrbs1a
Khdrbs1b
Kiaa0664
Kif15
Kif17
Kif20bb
Kif3a
Kif3b
Kif5a
Kirrel3l
Kirrela
Kiss1
Kiss1ra
Kiss1rb
Kita
Klf15
Klf7l
Kpnb1
Kpnb3
Krit1
Krt15
Krt18
Krt4
Krt5
Krt8
Ktn1
Lama1
Lama4
Lama5
Lamb1a
Lamb2
Lamc1
Lamp2
Lap3
Laps18
Laptm4b
Large
Lars
Lass2
Lbr
Lbx1b
Lbx2
Lctla
Ldb2a
Ldb3a
Ldha
Ldhba
Ldhbb
Ldlrap1a
Lect1
Lef1
Leo1
Lepr
Lfng
Lft1
Lft2
Lgals1l1
Lgals2a
Lgals2b
Lgals3l
Lgals9l1
Lgi1a
Lgi1b
Lgi3
Lgmn
Lgsn
Lhb
Lhfp
Lhfpl2
Lhx1a
Lhx2b
Lhx3
Lhx6
Lhx8a
Lhx9
Lifrb
Lim21
Lim23
Lim24
Lima1
Limk1
Limk2
Lin28a
Lin7a
Lin7b
Lin7c
Lin9
Lingo1a
Lingo1b
Lipg
Llgl2
Lman1
Lmbr1l
Lmbrd2a
Lmf2b
Lmna
Lmo1
Lmo3
Lmo4a
Lmo4b
Lmo7a
Lmx1b1
Lmx1b2
Lnx2b
Lox
Loxl1
Loxl2a
Loxl2b
Loxl3a
Loxl3b
Loxl5a
Loxl5b
Lpar1
Lpl
Lpp
Lppr2
Lrata
Lratb
Lrig1
Lrp5
Lrpprc
Lrrc17
Lrrc24
Lrrc3
Lrrc38
Lrrc41
Lrrc4ba
Lrrc59
Lrrfip1a
Lrrn1
Lrrn3
Lrrtm1
Lrrtm2
Lrrtm4l1
Lrrtm4l2
Lrtm2
Lsg1
Lsrl
Ltk
Ltv1
Lum
Lypd6
Lysmd2
Lysmd3
Lzic
M17
M6pr
Mab21l1
Mab21l2
Mad2l1
Maf
Mafba
Mafbb
Mafl
Mag
Mak
Manf
Mao
Map1lc3b
Map3k12
Map3k4
Mapk1
Mapk12
Mapk14a
Mapk15
Mapk3
Mapk4
Mapk6
Mapk7
Mapk8
Mapta
Maptb
Marcksl1
Mars
[truncated: 2,038 more rows]

## Sheet: M musculus in situ data (EMAGE)
Mus musculus Genes	Similarity to query region*
Cnbp	1		Genes expressed in similar territories than CNBP, as determined by ISH.
Obox5	0.552		* As described in www.emouseatlas.org, this column contains a Similarity Score between the expression data in each entry and Cnbp. A higher score (maximum = 1.0) reflects greater spatial similarity between the two.
Lats1	0.544
Hmgb2	0.528
Ctdsp1	0.528
Zfp41	0.507
Zmat2	0.502
Ctcf	0.501
Kdm4a	0.501
Egr4	0.501
Snf8	0.493
Ewsr1	0.489
Rnf7	0.486
Zfp445	0.481
Birc3	0.48
Asf1b	0.48
Isl2	0.475
Trim35	0.474
Srf	0.474
Btf3	0.473
Crkl	0.472
Supt5h	0.471
Ubtf	0.471
Skp1a	0.47
Tcf3	0.47
Rnf10	0.47
Baz1b	0.468
Gzf1	0.467
Mcrs1	0.467
Dpf2	0.466
Zfp426	0.463
Rnf34	0.461
Kif1a	0.459
Zfp263	0.458
Atf6b	0.458
Bach1	0.457
Tfdp1	0.456
Mycl1	0.456
Boc	0.456
Hmg20a	0.453
Zic4	0.451
Tbp	0.45
Ndrg3	0.448
Rnf44	0.446
Taf1	0.444
Rnf220	0.444
Vps72	0.442
Zfp668	0.44
Irf3	0.44
Chd4	0.439
Zfp385a	0.439
Zfyve20	0.438
Parn	0.434
Hltf	0.434
Sart1	0.433
4930555K19Rik	0.432
Sox9	0.428
Taf6	0.428
Repin1	0.424
Fasn	0.424
Fscn1	0.423
Nfkb2	0.421
Ldb1	0.419
Zfp410	0.419
Brcc3	0.419
Mib1	0.418
Ccdc88a	0.418
Mta1	0.418
Rnf2	0.417
Nfe2l2	0.417
Zic3	0.413
Cdca4	0.413
Rnf44	0.41
Trim26	0.406
H3F3A	0.405
Zcchc14	0.405
Satb1	0.404
Sall1	0.403
Zfp462	0.403
Zfp787	0.402
Ctbp2	0.402
Zfp715	0.4
Egfr	0.399
Mll1	0.399
Myt1	0.399
Trim8	0.398
Gpx1	0.396
Xiap	0.394
Fus	0.393
Rwdd2b	0.393
Ibtk	0.392
Nr4a2	0.392
Gabpa	0.392
Rnf145	0.392
Wisp1	0.392
Rnf141	0.392
Mterfd1	0.391
Ing1	0.391
Zmynd19	0.389
Sox2	0.389
Zfp259	0.388
Pcgf3	0.388
Ybx1	0.387
Sorbs3	0.385
Gtf2h1	0.384
Asxl1	0.383
Grhl2	0.383
Hmgn1	0.379
Baz1a	0.378
Gtf2h4	0.378
Efna3	0.378
Hoxb9	0.376
Mecp2	0.373
Elk4	0.373
Zfp358	0.373
Bok	0.372
Rtn2	0.37
Ikzf3	0.367
Hk1	0.366
Cpsf4	0.364
Thap1	0.362
Zcchc6	0.361
Id2	0.36
Mthfd1	0.358
Zmiz1	0.358
Bach2	0.358
Pbrm1	0.358
Reck	0.357
C030039L03Rik	0.356
Scube1	0.356
INSM1	0.355
Smarcd3	0.354
Zic5	0.354
Nfkbia	0.353
Tcea2	0.351
Smarcd2	0.349
Bud31	0.347
Ring1	0.338
Dach1	0.338
Plagl2	0.337
AXIN2	0.336
Hhat	0.335
Isl1	0.334
Mki67	0.333
Nfatc4	0.333
Hoxd8	0.332
Mafg	0.331
Znrf1	0.328
Zfp146	0.324
Pcgf2	0.324
Hes6	0.323
Gbx2	0.322
Mib2	0.322
Pias3	0.322
Tigd5	0.321
Adrbk1	0.32
Foxn3	0.32
Zfp90	0.319
Prdm1	0.319
Nfix	0.319
Cops3	0.318
Zscan21	0.318
Dr1	0.318
Gpc3	0.317
Zfp809	0.315
Rela	0.313
Kdm4c	0.311
Gpc1	0.311
Ing5	0.31
Rfwd2	0.309
Zfp148	0.309
Usf2	0.308
Smad2	0.308
Zkscan14	0.307
Hes5	0.307
Trim30	0.306
Gas1	0.303
4930529C04Rik	0.302
Ranbp1	0.302
Cops2	0.302
Tcf7	0.301
Tead4	0.3
Tcf7l2	0.3
Myst2	0.299
Jund	0.299
Foxp4	0.298
Hoxd3	0.298
Phf23	0.298
Mthfd2	0.297
Palld	0.297
Qrich1	0.296
Foxd2	0.295
Pax7	0.295
Zfp110	0.295
Dpf2	0.294
Irf5	0.291
Patz1	0.29
Nif3l1	0.29
Paf1	0.289
Casp8	0.287
Zfhx2	0.287
Zfp326	0.286
Itga5	0.286
Snai2	0.285
Rela	0.284
Hinfp	0.284
Ahctf1	0.284
Zscan2	0.283
Irf9	0.283
Mynn	0.283
Zfp62	0.282
Nfe2l1	0.282
Efna2	0.282
Gtf2h2	0.281
Trim33	0.28
Adamts20	0.28
Zfp467	0.278
Cse1l	0.277
Fbxw7	0.276
Uhrf2	0.275
Ankfy1	0.274
Pou3f1	0.274
Trip6	0.273
Dpf1	0.272
1700019N12Rik	0.272
Trim21	0.271
Irx5	0.27
Zfp422	0.27
Prrx1	0.268
Hoxc5	0.268
Slit2	0.268
Pygo1	0.268
Lpp	0.268
Trim10	0.268
Aplnr	0.266
Relb	0.266
Zeb1	0.265
Rnf43	0.263
Hoxa11	0.262
Enah	0.262
Brdt	0.261
Pcgf6	0.261
Rnf130	0.258
Gbx1	0.258
Rpl14	0.258
Kif1b	0.257
Hoxd1	0.257
Slc19a1	0.256
Srebf1	0.255
2009-09-01	0.255
Sf3b4	0.253
Hnrnpd	0.252
Pcbd2	0.251
Rnf121	0.251
Syap1	0.251
Akr1a4	0.25
Mrps25	0.25
Trim39	0.25
Zfp207	0.249
Phf10	0.249
Zfp764	0.248
Id1	0.248
Trim16	0.247
2005-09-01	0.247
Fbxo11	0.246
Msx3	0.246
Eya4	0.246
Insc	0.246
Nfib	0.245
Atoh7	0.245
2010315B03Rik	0.245
Zfp189	0.245
Zfp260	0.245
Hoxc8	0.245
Pou1f1	0.244
Pias1	0.243
Atf3	0.243
Plxnd1	0.242
Trim62	0.241
Zfp820	0.239
Zfp449	0.239
Disp1	0.238
Zfp422	0.238
Mef2b	0.238
Piwil2	0.238
Egr3	0.237
Dcun1d1	0.237
Rel	0.236
Phf1	0.236
Zfp862	0.235
Sf1	0.233
Pias2	0.233
Nfkbiz	0.232
Zbtb8b	0.232
Zfp109	0.231
Zfp112	0.231
Dusp22	0.231
1700049G17Rik	0.23
Mta3	0.23
Rnf20	0.23
Rbpjl	0.23
Msx2	0.229
Mkrn2	0.228
Hnf1b	0.227
Twist1	0.227
Hic2	0.227
Zfp583	0.226
Nab1	0.226
Dgcr2	0.225
Tcf15	0.225
Mab21l2	0.225
Rnf32	0.224
Zfp341	0.223
Rnf40	0.223
Rbak	0.223
Lsr	0.222
Rnf168	0.222
Stambp	0.22
Hip1	0.22
Gpc4	0.219
Fgf10	0.218
Snai1	0.218
Zfp236	0.218
Sertad1	0.217
Zfp296	0.217
Gata3	0.216
Dbx2	0.215
Zfp42	0.214
Zfp52	0.214
Nbr1	0.214
Zfp672	0.214
Pcdh19	0.213
Zfp94	0.213
Trim24	0.213
Zic2	0.212
Homez	0.212
Cbs	0.212
Rnf4	0.212
Mid1	0.212
Hoxa10	0.212
Tcf21	0.211
Eif3f	0.209
Mesp2	0.209
Elk1	0.207
Rnf26	0.207
Mlxip	0.207
Zscan12	0.206
Wnt3a	0.206
Bard1	0.206
Lyl1	0.205
Ing3	0.205
Myt1l	0.205
Trim32	0.204
Rnf2	0.203
Zfy1	0.202
Mef2c	0.201
Trp53rk	0.201
Igbp1b	0.2
Cdh22	0.2
Bhlhe22	0.198
Ror2	0.198
Bach2	0.198
Bmi1	0.198
Zfp35	0.197
ILK	0.197
Pou3f2	0.196
Neurl1a	0.194
Ring1	0.194
Zfp36	0.194
Zmym4	0.193
Agpat3	0.193
Zfp101	0.192
Brd7	0.192
Asz1	0.192
Otx2	0.191
Trim12	0.191
Fabp7	0.19
Erbb3	0.189
Pcgf1	0.189
IGDCC3	0.189
Phf14	0.188
Plxnc1	0.187
SPHK2	0.187
Zfp92	0.185
Neurog3	0.185
Zkscan3	0.184
Neurod1	0.183
Zfp239	0.183
Igdcc3	0.183
Pou4f1	0.182
Mrpl24	0.182
Gsc2	0.182
Zfp398	0.182
Zfp451	0.182
Snai1	0.181
Zfp192	0.181
Gdf11	0.181
Zfp704	0.18
Mkx	0.18
Trim25	0.18
Vcp	0.179
Zfp108	0.179
Irx3	0.179
Apln	0.179
Cnot8	0.178
Myt1l	0.177
Npas1	0.177
Trim29	0.176
Ghitm	0.176
Ubp1	0.175
Gprin1	0.174
Pcgf5	0.174
Dusp6	0.174
Rlim	0.174
Zfp84	0.174
Hey2	0.172
Cops6	0.17
Mnt	0.17
Reep6	0.17
Med15	0.168
Twist2	0.168
Ercc6l	0.168
Wnt1	0.168
Ppp2r4	0.167
Klf5	0.167
Zfp46	0.166
Tubb5	0.166
Zfx	0.165
Rnf115	0.165
Dkk3	0.164
Stat5a	0.164
Rnf26	0.164
Crabp1	0.164
Glis1	0.163
Zfp185	0.163
Dmrt2	0.161
Prrx2	0.161
Zim1	0.161
Zfp160	0.161
Lmo1	0.161
Gata6	0.161
Ldb2	0.161
Dusp9	0.16
Zfp563	0.16
Hmx2	0.16
Bhlha15	0.16
Grhl1	0.159
Mad2l1	0.159
Trim60	0.158
Zbtb20	0.158
Ing2	0.157
Peg10	0.157
Rnf135	0.157
Spryd4	0.155
Prodh	0.155
Rbm22	0.155
Rnf41	0.155
Mkrn1	0.155
Nbn	0.154
S1PR1	0.154
Zfp87	0.154
Mga	0.154
Csrp2	0.153
Rnf103	0.153
Tmem158	0.152
Pdlim4	0.152
Spry4	0.152
Runx2	0.152
Zfp709	0.152
Tro	0.151
Toe1	0.151
Hivep3	0.151
Hoxc10	0.149
Eea1	0.149
Mecom	0.149
Cnot7	0.148
Hoxa6	0.148
Mkl2	0.148
Fblim1	0.146
Kdm5a	0.146
Tcf12	0.146
Zzz3	0.146
Zfp287	0.145
Nr2f1	0.145
Epha3	0.145
Fgf15	0.144
Hes6	0.144
Rnf11	0.143
Krba1	0.143
Tcfcp2l1	0.141
Mllt4	0.14
Hmbox1	0.14
Rhob	0.139
Trim69	0.139
Zbtb3	0.138
Glis1	0.138
Tcfec	0.137
Bmp4	0.137
Mxd3	0.135
Hoxb1	0.133
Dgcr8	0.133
Hmbox1	0.133
Pole4	0.132
Nfatc2	0.131
Meox1	0.13
Fgfr2	0.13
Fgf4	0.129
Batf3	0.129
Gdf1	0.128
Ctnna2	0.128
Irx1	0.127
Kdm5d	0.126
Pax3	0.126
Zmym3	0.125
Trim13	0.125
Trim61	0.125
Bmp4	0.124
Nek2	0.124
FOSL1	0.124
Dmbx1	0.123
Hoxd10	0.123
Zfp689	0.122
Epha2	0.122
Sox9	0.122
Zfp30	0.121
Zfp213	0.12
Arid5b	0.119
Rnf6	0.119
Odz2	0.119
Zfp369	0.119
Zfp319	0.118
Piwil1	0.117
Dip2a	0.117
Dnm3os	0.117
Hbegf	0.115
Twist1	0.115
Hsf1	0.113
Trim11	0.113
Bmp4	0.113
Ror1	0.113
Phf19	0.112
Crabp1	0.112
Rnf20	0.112
Trp53inp2	0.112
Myod1	0.111
Spry4	0.11
Mitf	0.109
Trim34	0.109
Barhl2	0.107
Tut1	0.107
Mta2	0.107
Dido1	0.107
Nab2	0.107
Pxmp3	0.107
Pax1	0.106
Zkscan5	0.106
Lasp1	0.104
PDGFRB	0.104
Dpf3	0.103
Nr2c2	0.103
Rffl	0.103
Sulf1	0.102
Atf2	0.102
Foxc2	0.102
Cxxc1	0.1
Itgb8	0.1
Fzd9	0.099
Cgrrf1	0.099
Prickle1	0.099
Foxf1a	0.098
Fosb	0.098
Mlxipl	0.097
Trim11	0.097
Ebf3	0.097
Tcfap2d	0.097
Col2a1	0.095
Flrt2	0.094
FOXS1	0.093
Chek2	0.093
Thap7	0.092
Fgd5	0.091
Kif1a	0.09
Prickle1	0.09
Alx3	0.089
Esrrg	0.089
Prdm5	0.089
Hoxd13	0.089
Elf2	0.089
Zic5	0.088
Dlx3	0.088
Dbx1	0.087
Nbl1	0.087
Pole3	0.086
Capn6	0.086
Mid2	0.084
Myf5	0.083
Uchl3	0.083
Frzb	0.082
Creb3l4	0.081
Pitx1	0.081
Ascl3	0.08
Klhl12	0.08
Pax5	0.079
Zfp329	0.078
Fezf2	0.078
Bhlhe40	0.077
Foxg1	0.077
Rnf149	0.077
Tcfe3	0.077
Prrx1	0.076
Foxc2	0.075
Gsc	0.075
Otx1	0.075
Nefm	0.075
Arid5b	0.074
Crkl	0.074
En2	0.074
Ezr	0.073
Olig1	0.073
Snai2	0.072
Brap	0.072
Slc32a1	0.072
Jrk	0.071
Fgf8	0.071
En1	0.071
Maff	0.069
Brca1	0.069
Capn2	0.069
Fmn2	0.069
Hoxc11	0.069
Zbtb17	0.068
Bcl11a	0.068
Adrbk1	0.066
Frem2	0.066
Btn1a1	0.066
Wnt5a	0.064
MKL2	0.062
Zfp148	0.061
Sim2	0.061
Zhx3	0.061
Dmrt3	0.06
Gpc5	0.06
Emx2	0.059
Osr1	0.059
Trim45	0.058
Klhl9	0.058
Abcd1	0.057
Tieg3	0.056
Zmym5	0.056
Cited1	0.056
Sned1	0.055
Irx2	0.054
Rcor3	0.053
Wnt1	0.052
Usp42	0.052
Dlx5	0.052
Pknox2	0.052
Fgf8	0.052
Mnx1	0.051
Paxip1	0.049
Lhx1	0.048
Hoxd9	0.047
Hopx	0.047
Cdh4	0.047
Hoxd12	0.046
Tcf7l2	0.046
Zfp454	0.045
Pax9	0.044
Zfp286	0.043
Mstn	0.043
Krt15	0.043
Nfia	0.043
Tcap	0.042
Csnk1d	0.042
Foxa2	0.041
Alx4	0.041
Zfp597	0.041
Foxf1a	0.039
Wnt1	0.039
Prrx2	0.039
Fgfr1	0.039
Zmat5	0.039
Satb2	0.038
Zfp113	0.038
Alx1	0.037
Plag1	0.036
Fgfr3	0.036
Irf8	0.035
Myog	0.035
Zfp354b	0.034
Zbtb16	0.033
Osr2	0.033
Emx1	0.031
Osr1	0.031
Dlx5	0.03
Ube2i	0.029
Dlx5	0.029
Eya1	0.029
Spint1	0.028
Fbxl16	0.027
Pdlim3	0.027
Dct	0.027
Zdhhc1	0.027
Barx1	0.026
Pitx1	0.026
Ntn3	0.026
Hhex	0.025
Lhx8	0.025
Bambi	0.024
Prrx2	0.024
Zfp661	0.024
En1	0.024
Pax9	0.024
Lhx8	0.022
CDH1	0.021
Irx1	0.021
Fezf1	0.021
Aldh1a1	0.02
Pknox1	0.02
Hand2	0.02
Hand1	0.019
TAGLN	0.019
Hoxa13	0.018
Foxl2	0.017
Kbtbd5	0.017
Dlx6os1	0.017
Lhx6	0.017
Cux2	0.017
Dlx5	0.016
Cenpb	0.016
Fgf18	0.015
Cdh11	0.015
Plxna4	0.014
Gsx1	0.012
Krt18	0.012
Gata3	0.012
Wnt3a	0.011
Dlx1as	0.01
Lhx1	0.009
Foxd1	0.009
Csrp3	0.008
Ikzf2	0.007
Cdkn1a	0.006
Hes3	0.006
Nefm	0.006
Six3os1	0.006
Pax8	0.006
Foxe3	0.006
Espn	0.006
Cdh2	0.005
Fgf17	0.005
Col19a1	0.005
Perp	0.004
Arid3b	0.004
Sox14	0.004
Dlx6	0.004
Dkk1	0.004
Cobl	0.003
Klf4	0.003
1600029D21Rik	0.003
Alcam	0.002
Dkk4	0.002
Si	0.002
Casr	0.001
ANKRD17	0.001
Tbx20	0.001
VIL1	0.001
Nkx32	0.001
Foxi2	0
